# Supplementary material for: A Bifunctional T3SS‐Effector Simultaneously Cleaves Host MAP Kinase and Inhibits PPM1A Phosphatase
Source: Adv Sci (Weinh). 2026 Mar 28;13(37):e09702. doi: 10.1002/advs.202509702 (PMC13325838; doi:10.1002/advs.202509702)
Supplement: Supplementary file 2 — Supporting File 2: advs75033‐sup‐0002‐Proteomics Supplemetary Table S5 concise.xlsx. [file ADVS-13-e09702-s003.xlsx]

## Sheet: Sheet1
	Protein IDs	Protein names	Gene names	Fasta headers	Razor + unique peptides NleD-GST-B	Razor + unique peptides NleD-GST-C	Razor + unique peptides NleE-GST-B	Razor + unique peptides NleE-GST-C	Column2	LFQ intensity NleD-GST-B	LFQ intensity NleD-GST-C	LFQ intensity NleE-GST-B	LFQ intensity NleE-GST-C	Column3	iBAQ NleD-GST-B	iBAQ NleD-GST-C	iBAQ NleE-GST-B	iBAQ NleE-GST-C
	B7UNX6;A0A0K3V2G6		E2348C_1044	tr|B7UNX6|B7UNX6_ECO27 T3SS secreted effector NleD homolog OS=Escherichia coli O127:H6 (strain E2348/69 / EPEC) OX=574521 GN=E2348C_1044 PE=4 SV=1;tr|A0A0K3V2G6|A0A0K3V2G6_ECOLX T3SS effector protein NleD OS=Escherichia coli OX=562 GN=nleD PE=4 SV=1	34	33	5	13		32534000000	26778000000	6517500	55781000		15237000000	15582000000	4459200	23766000
	B7UI22;A0A7Z8DX52;Q8XBX7;A0A3Z7J6R4		E2348C_3232;st47	sp|B7UI22|NLEE_ECO27 Cysteine S-methyltransferase NleE OS=Escherichia coli O127:H6 (strain E2348/69 / EPEC) OX=574521 GN=nleE PE=1 SV=1;tr|A0A7Z8DX52|A0A7Z8DX52_9ESCH T3SS effector protein NleE OS=Escherichia albertii OX=208962 GN=EYS06_21945 PE=4 SV=1;tr|	15	15	44	46		41828000	42099000	30608000000	41740000000		32867000	41221000	23254000000	24435000000
1	P38646;Q8G6W1;Q0BW82	Stress-70 protein, mitochondrial	HSPA9	sp|P38646|GRP75_HUMAN Stress-70 protein, mitochondrial OS=Homo sapiens OX=9606 GN=HSPA9 PE=1 SV=2	41	42	31	31		174300000	265820000	57963000	70782000		43821000	86474000	13833000	14248000
2	P07437;Q7JJU6	Tubulin beta chain	TUBB	sp|P07437|TBB5_HUMAN Tubulin beta chain OS=Homo sapiens OX=9606 GN=TUBB PE=1 SV=2;sp|Q7JJU6|TBB5_PANTR Tubulin beta chain OS=Pan troglodytes OX=9598 GN=TUBB PE=3 SV=1	27	27	25	23		224750000	134610000	111030000	134490000		78120000	56208000	31702000	25442000
3	P09874	Poly [ADP-ribose] polymerase 1	PARP1	sp|P09874|PARP1_HUMAN Poly [ADP-ribose] polymerase 1 OS=Homo sapiens OX=9606 GN=PARP1 PE=1 SV=4	25	18	19	17		15658000	5902100	8155800	6893800		2872300	962440	1057200	943780
4	P10809;O02649	60 kDa heat shock protein, mitochondrial	HSPD1	sp|P10809|CH60_HUMAN 60 kDa heat shock protein, mitochondrial OS=Homo sapiens OX=9606 GN=HSPD1 PE=1 SV=2	25	21	22	22		48733000	20011000	27836000	26129000		12795000	5450900	6485400	5143700
5	P11142;P63017;P54652;Q92260;P40918;Q96W30	Heat shock cognate 71 kDa protein	HSPA8;Hspa8	sp|P11142|HSP7C_HUMAN Heat shock cognate 71 kDa protein OS=Homo sapiens OX=9606 GN=HSPA8 PE=1 SV=1;sp|P63017|HSP7C_MOUSE Heat shock cognate 71 kDa protein OS=Mus musculus OX=10090 GN=Hspa8 PE=1 SV=1	25	24	23	20		85616000	45631000	40783000	46165000		26269000	16737000	11926000	9737600
6	P26641	Elongation factor 1-gamma	EEF1G	sp|P26641|EF1G_HUMAN Elongation factor 1-gamma OS=Homo sapiens OX=9606 GN=EEF1G PE=1 SV=3	25	20	18	20		240440000	171710000	134210000	194540000		44205000	37831000	28317000	32786000
7	P16152;Q28960	Carbonyl reductase [NADPH] 1	CBR1	sp|P16152|CBR1_HUMAN Carbonyl reductase [NADPH] 1 OS=Homo sapiens OX=9606 GN=CBR1 PE=1 SV=3	24	24	22	22		1234800000	828150000	1041300000	1410700000		395560000	351860000	417480000	444770000
8	P28161;P08009;Q80W21	Glutathione S-transferase Mu 2	GSTM2	sp|P28161|GSTM2_HUMAN Glutathione S-transferase Mu 2 OS=Homo sapiens OX=9606 GN=GSTM2 PE=1 SV=2	24	21	22	21		307140000	208890000	253860000	296930000		129960000	103720000	104640000	98556000
9	P08238;P11499;P30947;Q58FF7;Q14568;Q58FF6;Q58FG1	Heat shock protein HSP 90-beta	HSP90AB1;Hsp90ab1	sp|P08238|HS90B_HUMAN Heat shock protein HSP 90-beta OS=Homo sapiens OX=9606 GN=HSP90AB1 PE=1 SV=4;sp|P11499|HS90B_MOUSE Heat shock protein HSP 90-beta OS=Mus musculus OX=10090 GN=Hsp90ab1 PE=1 SV=3;sp|P30947|HS90B_RABIT Heat shock protein HSP 90-beta OS=O	23	17	20	20		63530000	22340000	31244000	33060000		11422000	3931900	5003900	4024500
10	P0DMV8;P0DMV9;P34931;Q5KKP4;F5HB71;J9VZ70	Heat shock 70 kDa protein 1A;Heat shock 70 kDa protein 1B	HSPA1A;HSPA1B	sp|P0DMV8|HS71A_HUMAN Heat shock 70 kDa protein 1A OS=Homo sapiens OX=9606 GN=HSPA1A PE=1 SV=1;sp|P0DMV9|HS71B_HUMAN Heat shock 70 kDa protein 1B OS=Homo sapiens OX=9606 GN=HSPA1B PE=1 SV=1	23	22	19	19		65050000	34776000	31790000	32557000		16990000	11413000	6532700	6141700
11	P63261	Actin, cytoplasmic 2;Actin, cytoplasmic 2, N-terminally processed	ACTG1	sp|P63261|ACTG_HUMAN Actin, cytoplasmic 2 OS=Homo sapiens OX=9606 GN=ACTG1 PE=1 SV=1	23	19	18	13		133030000	49065000	62386000	53953000		27519000	10328000	15830000	10001000
12	P68363;P68366;Q9H853	Tubulin alpha-1B chain;Tubulin alpha-4A chain	TUBA1B;TUBA4A	sp|P68363|TBA1B_HUMAN Tubulin alpha-1B chain OS=Homo sapiens OX=9606 GN=TUBA1B PE=1 SV=1;sp|P68366|TBA4A_HUMAN Tubulin alpha-4A chain OS=Homo sapiens OX=9606 GN=TUBA4A PE=1 SV=1	23	19	17	18		201510000	106000000	122240000	122980000		53445000	31888000	31553000	22221000
13	P05141;Q9H0C2;Q3V132;P18239	ADP/ATP translocase 2;ADP/ATP translocase 2, N-terminally processed	SLC25A5	sp|P05141|ADT2_HUMAN ADP/ATP translocase 2 OS=Homo sapiens OX=9606 GN=SLC25A5 PE=1 SV=7	21	21	27	25		149090000	113310000	265320000	292590000		52635000	52535000	100920000	88555000
14	P21266	Glutathione S-transferase Mu 3	GSTM3	sp|P21266|GSTM3_HUMAN Glutathione S-transferase Mu 3 OS=Homo sapiens OX=9606 GN=GSTM3 PE=1 SV=3	21	21	23	21		393200000	214640000	378380000	402480000		99225000	58329000	105270000	88549000
15	Q9NVI7	ATPase family AAA domain-containing protein 3A	ATAD3A	sp|Q9NVI7|ATD3A_HUMAN ATPase family AAA domain-containing protein 3A OS=Homo sapiens OX=9606 GN=ATAD3A PE=1 SV=2	21	20	27	24		21653000	16663000	80983000	83022000		6380500	5400100	24777000	19047000
16	P11021;P20029	78 kDa glucose-regulated protein	HSPA5;Hspa5	sp|P11021|BIP_HUMAN Endoplasmic reticulum chaperone BiP OS=Homo sapiens OX=9606 GN=HSPA5 PE=1 SV=2;sp|P20029|BIP_MOUSE Endoplasmic reticulum chaperone BiP OS=Mus musculus OX=10090 GN=Hspa5 PE=1 SV=3	20	20	19	17		50804000	32777000	25402000	25594000		14590000	11514000	5566600	5225100
17	P35813	Protein phosphatase 1A	PPM1A	sp|P35813|PPM1A_HUMAN Protein phosphatase 1A OS=Homo sapiens OX=9606 GN=PPM1A PE=1 SV=1	19	20	0	0		56250000	35310000	0	0		20207000	16680000	0	0
18	P09211	Glutathione S-transferase P	GSTP1	sp|P09211|GSTP1_HUMAN Glutathione S-transferase P OS=Homo sapiens OX=9606 GN=GSTP1 PE=1 SV=2	18	18	18	18		5759100000	4026200000	4726200000	6415400000		2344300000	2048400000	1785200000	2102700000
19	P06733;P17182;Q9XSJ4;I0J1J1;P21550;P13929;P09104;P17183;B5DGQ7;Q9LEJ0;Q9LEI9;Q8IJN7;Q27727	Alpha-enolase	ENO1;Eno1	sp|P06733|ENOA_HUMAN Alpha-enolase OS=Homo sapiens OX=9606 GN=ENO1 PE=1 SV=2;sp|P17182|ENOA_MOUSE Alpha-enolase OS=Mus musculus OX=10090 GN=Eno1 PE=1 SV=3;sp|Q9XSJ4|ENOA_BOVIN Alpha-enolase OS=Bos taurus OX=9913 GN=ENO1 PE=1 SV=4	17	16	12	10		36440000	12354000	16643000	14421000		10329000	4488000	4408100	1461300
20	P14618;P52480	Pyruvate kinase PKM	PKM;Pkm	sp|P14618|KPYM_HUMAN Pyruvate kinase PKM OS=Homo sapiens OX=9606 GN=PKM PE=1 SV=4;sp|P52480|KPYM_MOUSE Pyruvate kinase PKM OS=Mus musculus OX=10090 GN=Pkm PE=1 SV=4	16	9	10	9		23972000	7503200	12857000	11263000		3690300	904190	1891100	1100000
21	P52272	Heterogeneous nuclear ribonucleoprotein M	HNRNPM	sp|P52272|HNRPM_HUMAN Heterogeneous nuclear ribonucleoprotein M OS=Homo sapiens OX=9606 GN=HNRNPM PE=1 SV=3	16	14	8	7		29320000	21146000	4845500	4164000		2454400	2088000	426350	330980
22	P17844;A5A6J2	Probable ATP-dependent RNA helicase DDX5	DDX5	sp|P17844|DDX5_HUMAN Probable ATP-dependent RNA helicase DDX5 OS=Homo sapiens OX=9606 GN=DDX5 PE=1 SV=1;sp|A5A6J2|DDX5_PANTR Probable ATP-dependent RNA helicase DDX5 OS=Pan troglodytes OX=9598 GN=DDX5 PE=2 SV=1	15	12	10	9		12897000	5940700	7208300	7996300		2161800	1256700	1355800	817500
23	P13639;P58252;P13060	Elongation factor 2	EEF2;Eef2	sp|P13639|EF2_HUMAN Elongation factor 2 OS=Homo sapiens OX=9606 GN=EEF2 PE=1 SV=4;sp|P58252|EF2_MOUSE Elongation factor 2 OS=Mus musculus OX=10090 GN=Eef2 PE=1 SV=2	15	13	13	9		16072000	6089400	7973500	7414600		1894900	830730	989640	681340
24	O43175;A5A6P1	D-3-phosphoglycerate dehydrogenase	PHGDH	sp|O43175|SERA_HUMAN D-3-phosphoglycerate dehydrogenase OS=Homo sapiens OX=9606 GN=PHGDH PE=1 SV=4;sp|A5A6P1|SERA_PANTR D-3-phosphoglycerate dehydrogenase OS=Pan troglodytes OX=9598 GN=PHGDH PE=2 SV=1	14	11	12	10		31234000	14711000	13308000	13832000		5971000	2714100	2643000	1941700
25	O75688	Protein phosphatase 1B	PPM1B	sp|O75688|PPM1B_HUMAN Protein phosphatase 1B OS=Homo sapiens OX=9606 GN=PPM1B PE=1 SV=1	14	15	0	0		36497000	20705000	0	0		11877000	8072600	0	0
26	P07900;A5A6K9;P07901;P30946;Q58FG0	Heat shock protein HSP 90-alpha	HSP90AA1;Hsp90aa1	sp|P07900|HS90A_HUMAN Heat shock protein HSP 90-alpha OS=Homo sapiens OX=9606 GN=HSP90AA1 PE=1 SV=5;sp|A5A6K9|HS90A_PANTR Heat shock protein HSP 90-alpha OS=Pan troglodytes OX=9598 GN=HSP90AA1 PE=2 SV=1;sp|P07901|HS90A_MOUSE Heat shock protein HSP 90-alpha	14	11	9	9		21711000	7137700	11181000	10309000		3879900	1178200	1278200	979660
27	P62701;P62704;P47836;P22090;Q8TD47	40S ribosomal protein S4, X isoform	RPS4X	sp|P62701|RS4X_HUMAN 40S ribosomal protein S4, X isoform OS=Homo sapiens OX=9606 GN=RPS4X PE=1 SV=2;sp|P62704|RS4X_MESAU 40S ribosomal protein S4, X isoform OS=Mesocricetus auratus OX=10036 GN=RPS4X PE=2 SV=2;sp|P47836|RS4_CHICK 40S ribosomal protein S4 OS	14	14	14	13		21348000	13129000	18222000	18024000		5879000	4434500	5459900	4478400
28	P68104;Q5VTE0;P10126;P62630	Elongation factor 1-alpha 1;Putative elongation factor 1-alpha-like 3	EEF1A1;EEF1A1P5;Eef1a1	sp|P68104|EF1A1_HUMAN Elongation factor 1-alpha 1 OS=Homo sapiens OX=9606 GN=EEF1A1 PE=1 SV=1;sp|Q5VTE0|EF1A3_HUMAN Putative elongation factor 1-alpha-like 3 OS=Homo sapiens OX=9606 GN=EEF1A1P5 PE=5 SV=1;sp|P10126|EF1A1_MOUSE Elongation factor 1-alpha 1 OS	14	13	13	13		277880000	162310000	163080000	204820000		53074000	33319000	23018000	28666000
29	P78527;P97313	DNA-dependent protein kinase catalytic subunit	PRKDC	sp|P78527|PRKDC_HUMAN DNA-dependent protein kinase catalytic subunit OS=Homo sapiens OX=9606 GN=PRKDC PE=1 SV=3	14	9	8	6		5003900	2200400	3367200	2422000		136150	58712	58594	34071
30	P40926	Malate dehydrogenase, mitochondrial	MDH2	sp|P40926|MDHM_HUMAN Malate dehydrogenase, mitochondrial OS=Homo sapiens OX=9606 GN=MDH2 PE=1 SV=3	13	7	7	8		21402000	6103000	9598900	7481300		5468300	1065500	1512500	972940
31	Q9UJS0	Calcium-binding mitochondrial carrier protein Aralar2	SLC25A13	sp|Q9UJS0|CMC2_HUMAN Calcium-binding mitochondrial carrier protein Aralar2 OS=Homo sapiens OX=9606 GN=SLC25A13 PE=1 SV=2	13	11	11	12		11226000	8571000	10725000	11864000		2285300	1603500	2246900	1880900
32	P25705;A5A6H5;A7I175;Q0BQE6;Q6FYM1;Q6G1W7;B4RD45;A7ZC35;A7H019;Q1J7G1;B9KES1;Q6A8C5;Q4JUJ8;Q8G7B1;Q83G89;A0Q8E1;Q5GSX1;Q1JHN7;Q8E074;C0MH19;Q4L7Y6;Q2GHX3;Q2GER5;Q2GIG2;A7H1H9;C0M718;Q1JMJ1;B9E8E8;Q1JCL5;Q180W8	ATP synthase subunit alpha, mitochondrial	ATP5A1	sp|P25705|ATPA_HUMAN ATP synthase subunit alpha, mitochondrial OS=Homo sapiens OX=9606 GN=ATP5F1A PE=1 SV=1;sp|A5A6H5|ATPA_PANTR ATP synthase subunit alpha, mitochondrial OS=Pan troglodytes OX=9598 GN=ATP5F1A PE=2 SV=1	12	9	8	8		32642000	19001000	12837000	13203000		4337800	2559300	1578200	1396000
33	P04075;A5A6I5;P00883;P09972;P05062;B5DGM7	Fructose-bisphosphate aldolase A	ALDOA	sp|P04075|ALDOA_HUMAN Fructose-bisphosphate aldolase A OS=Homo sapiens OX=9606 GN=ALDOA PE=1 SV=2;sp|A5A6I5|ALDOA_PANTR Fructose-bisphosphate aldolase A OS=Pan troglodytes OX=9598 GN=ALDOA PE=2 SV=1;sp|P00883|ALDOA_RABIT Fructose-bisphosphate aldolase A OS	12	8	8	6		22545000	8282200	11552000	8974600		3949900	1002800	1534900	891930
34	P36578;P09180	60S ribosomal protein L4	RPL4	sp|P36578|RL4_HUMAN 60S ribosomal protein L4 OS=Homo sapiens OX=9606 GN=RPL4 PE=1 SV=5	12	11	9	10		12881000	5036300	5698300	6306500		4647400	1767400	1272300	1253000
35	O60762;O14466	Dolichol-phosphate mannosyltransferase subunit 1	DPM1	sp|O60762|DPM1_HUMAN Dolichol-phosphate mannosyltransferase subunit 1 OS=Homo sapiens OX=9606 GN=DPM1 PE=1 SV=1	11	10	7	8		47499000	33381000	25881000	25686000		9659800	7941200	5014200	3853600
36	P60174;P60175;P00939;P17751;Q2QD07;Q1MTI4;F5A6E9;A0A1L5YRA2	Triosephosphate isomerase	TPI1;Tpi1	sp|P60174|TPIS_HUMAN Triosephosphate isomerase OS=Homo sapiens OX=9606 GN=TPI1 PE=1 SV=4;sp|P60175|TPIS_PANTR Triosephosphate isomerase OS=Pan troglodytes OX=9598 GN=TPI1 PE=2 SV=2;sp|P00939|TPIS_RABIT Triosephosphate isomerase OS=Oryctolagus cuniculus OX=	11	11	8	7		13634000	5283100	7096800	5794600		4338700	1653300	1645500	885880
37	P14625	Endoplasmin	HSP90B1	sp|P14625|ENPL_HUMAN Endoplasmin OS=Homo sapiens OX=9606 GN=HSP90B1 PE=1 SV=1	11	7	3	6		12211000	4596200	5597700	5694700		1255900	455550	334130	333840
38	P31689;P63036	DnaJ homolog subfamily A member 1	DNAJA1;Dnaja1	sp|P31689|DNJA1_HUMAN DnaJ homolog subfamily A member 1 OS=Homo sapiens OX=9606 GN=DNAJA1 PE=1 SV=2;sp|P63036|DNJA1_RAT DnaJ homolog subfamily A member 1 OS=Rattus norvegicus OX=10116 GN=Dnaja1 PE=1 SV=1	11	10	10	9		39706000	32581000	38915000	40761000		7600800	5183300	6181000	5516900
39	P53621	Coatomer subunit alpha;Xenin;Proxenin	COPA	sp|P53621|COPA_HUMAN Coatomer subunit alpha OS=Homo sapiens OX=9606 GN=COPA PE=1 SV=2	11	6	30	32		817230	252960	27912000	37909000		206530	80878	4513900	4447700
40	P61978;P61979	Heterogeneous nuclear ribonucleoprotein K	HNRNPK;Hnrnpk	sp|P61978|HNRPK_HUMAN Heterogeneous nuclear ribonucleoprotein K OS=Homo sapiens OX=9606 GN=HNRNPK PE=1 SV=1;sp|P61979|HNRPK_MOUSE Heterogeneous nuclear ribonucleoprotein K OS=Mus musculus OX=10090 GN=Hnrnpk PE=1 SV=1	11	11	9	8		22941000	8602500	11824000	11435000		3074500	1470700	1518800	1199200
41	Q00610	Clathrin heavy chain 1	CLTC	sp|Q00610|CLH1_HUMAN Clathrin heavy chain 1 OS=Homo sapiens OX=9606 GN=CLTC PE=1 SV=5	11	8	6	5		11283000	3350400	4598500	4306000		512660	170890	173360	100910
42	Q15233	Non-POU domain-containing octamer-binding protein	NONO	sp|Q15233|NONO_HUMAN Non-POU domain-containing octamer-binding protein OS=Homo sapiens OX=9606 GN=NONO PE=1 SV=4	11	8	4	3		20802000	6152700	4215400	2369000		2660100	1211000	558330	212360
43	P04792	Heat shock protein beta-1	HSPB1	sp|P04792|HSPB1_HUMAN Heat shock protein beta-1 OS=Homo sapiens OX=9606 GN=HSPB1 PE=1 SV=2	10	10	4	6		137640000	79673000	13746000	20187000		34615000	25887000	2442100	3308800
44	P19338	Nucleolin	NCL	sp|P19338|NUCL_HUMAN Nucleolin OS=Homo sapiens OX=9606 GN=NCL PE=1 SV=3	10	6	10	7		17482000	7341500	10759000	10483000		2598800	726340	1714200	824870
45	P49411	Elongation factor Tu, mitochondrial	TUFM	sp|P49411|EFTU_HUMAN Elongation factor Tu, mitochondrial OS=Homo sapiens OX=9606 GN=TUFM PE=1 SV=2	10	5	5	3		12175000	3785400	3251700	2954100		1354100	488900	220510	141110
46	P62829;P48159	60S ribosomal protein L23	RPL23	sp|P62829|RL23_HUMAN 60S ribosomal protein L23 OS=Homo sapiens OX=9606 GN=RPL23 PE=1 SV=1	10	11	11	13		369010000	362950000	718180000	812670000		96066000	116890000	217840000	193680000
47	Q06830;Q13162	Peroxiredoxin-1	PRDX1	sp|Q06830|PRDX1_HUMAN Peroxiredoxin-1 OS=Homo sapiens OX=9606 GN=PRDX1 PE=1 SV=1	10	7	9	9		40578000	18601000	25493000	21196000		10730000	4738500	5649800	4240000
48	Q3ZCQ8	Mitochondrial import inner membrane translocase subunit TIM50	TIMM50	sp|Q3ZCQ8|TIM50_HUMAN Mitochondrial import inner membrane translocase subunit TIM50 OS=Homo sapiens OX=9606 GN=TIMM50 PE=1 SV=2	10	9	10	11		17391000	14501000	17868000	17032000		4513200	3532100	5034900	4792400
49	Q9UBX3	Mitochondrial dicarboxylate carrier	SLC25A10	sp|Q9UBX3|DIC_HUMAN Mitochondrial dicarboxylate carrier OS=Homo sapiens OX=9606 GN=SLC25A10 PE=1 SV=2	10	9	10	9		10040000	5327200	8820100	12142000		3062500	1511300	2818900	2693200
50	O43813;O89112	LanC-like protein 1	LANCL1	sp|O43813|LANC1_HUMAN Glutathione S-transferase LANCL1 OS=Homo sapiens OX=9606 GN=LANCL1 PE=1 SV=1	9	7	8	7		23261000	14476000	17389000	23410000		7566600	4321300	4650100	4181400
51	P05023;P13637;P50993;Q13733;P20648;P54707	Sodium/potassium-transporting ATPase subunit alpha-1;Sodium/potassium-transporting ATPase subunit alpha-3	ATP1A1;ATP1A3	sp|P05023|AT1A1_HUMAN Sodium/potassium-transporting ATPase subunit alpha-1 OS=Homo sapiens OX=9606 GN=ATP1A1 PE=1 SV=1;sp|P13637|AT1A3_HUMAN Sodium/potassium-transporting ATPase subunit alpha-3 OS=Homo sapiens OX=9606 GN=ATP1A3 PE=1 SV=3	9	9	7	5		8060300	2990400	5917500	5673800		827890	334610	444130	276950
52	P07195;A5A6N7;P07864;Q6ZMR3;Q9PVK4	L-lactate dehydrogenase B chain	LDHB	sp|P07195|LDHB_HUMAN L-lactate dehydrogenase B chain OS=Homo sapiens OX=9606 GN=LDHB PE=1 SV=2;sp|A5A6N7|LDHB_PANTR L-lactate dehydrogenase B chain OS=Pan troglodytes OX=9598 GN=LDHB PE=2 SV=1	9	9	9	7		27818000	9087800	11497000	10903000		6087700	2417700	2875400	1697600
53	P08865;P14206	40S ribosomal protein SA	RPSA;Rpsa	sp|P08865|RSSA_HUMAN 40S ribosomal protein SA OS=Homo sapiens OX=9606 GN=RPSA PE=1 SV=4;sp|P14206|RSSA_MOUSE 40S ribosomal protein SA OS=Mus musculus OX=10090 GN=Rpsa PE=1 SV=4	9	6	3	2		12569000	4182600	4723200	4113600		4683600	1760000	826490	542220
54	P27824;P35565;P35564	Calnexin	CANX;Canx	sp|P27824|CALX_HUMAN Calnexin OS=Homo sapiens OX=9606 GN=CANX PE=1 SV=2;sp|P35565|CALX_RAT Calnexin OS=Rattus norvegicus OX=10116 GN=Canx PE=1 SV=1;sp|P35564|CALX_MOUSE Calnexin OS=Mus musculus OX=10090 GN=Canx PE=1 SV=1	9	7	10	7		14976000	7137100	9529000	10468000		1616700	837000	1318000	995870
55	P30101;P38657	Protein disulfide-isomerase A3	PDIA3	sp|P30101|PDIA3_HUMAN Protein disulfide-isomerase A3 OS=Homo sapiens OX=9606 GN=PDIA3 PE=1 SV=4	9	8	6	6		9710600	2925000	4973900	5025800		1708500	480390	641360	428790
56	P35232;P67778	Prohibitin	PHB;Phb	sp|P35232|PHB_HUMAN Prohibitin OS=Homo sapiens OX=9606 GN=PHB PE=1 SV=1;sp|P67778|PHB_MOUSE Prohibitin OS=Mus musculus OX=10090 GN=Phb PE=1 SV=1	9	7	4	4		18790000	8284900	4352800	6125100		4213700	1744800	1029300	859250
57	P62937;F5H284;Q9Y536;P0DN26;A0A0B4J2A2;A0A075B767;A0A075B759;Q39613	Peptidyl-prolyl cis-trans isomerase A;Peptidyl-prolyl cis-trans isomerase A, N-terminally processed	PPIA	sp|P62937|PPIA_HUMAN Peptidyl-prolyl cis-trans isomerase A OS=Homo sapiens OX=9606 GN=PPIA PE=1 SV=2	9	10	10	9		51921000	17778000	30413000	26694000		25296000	10503000	14672000	10813000
58	P00558;A5A6K4;P09041	Phosphoglycerate kinase 1	PGK1	sp|P00558|PGK1_HUMAN Phosphoglycerate kinase 1 OS=Homo sapiens OX=9606 GN=PGK1 PE=1 SV=3;sp|A5A6K4|PGK1_PANTR Phosphoglycerate kinase 1 OS=Pan troglodytes OX=9598 GN=PGK1 PE=2 SV=1	8	5	5	3		10541000	3755300	4989600	4813700		1139400	358360	543970	248340
59	O14654	Insulin receptor substrate 4	IRS4	sp|O14654|IRS4_HUMAN Insulin receptor substrate 4 OS=Homo sapiens OX=9606 GN=IRS4 PE=1 SV=1	8	8	7	7		3293200	2570700	3671200	3492500		316590	202160	302850	215830
60	Q99623;O35129	Prohibitin-2	PHB2;Phb2	sp|Q99623|PHB2_HUMAN Prohibitin-2 OS=Homo sapiens OX=9606 GN=PHB2 PE=1 SV=2;sp|O35129|PHB2_MOUSE Prohibitin-2 OS=Mus musculus OX=10090 GN=Phb2 PE=1 SV=1	8	6	7	6		19026000	10889000	9897800	10887000		2716200	1762000	2031600	1840900
61	O95831	Apoptosis-inducing factor 1, mitochondrial	AIFM1	sp|O95831|AIFM1_HUMAN Apoptosis-inducing factor 1, mitochondrial OS=Homo sapiens OX=9606 GN=AIFM1 PE=1 SV=1	8	4	9	11		6464000	5691500	17073000	16485000		993710	699280	2824600	2746200
62	P04406;P04797	Glyceraldehyde-3-phosphate dehydrogenase	GAPDH	sp|P04406|G3P_HUMAN Glyceraldehyde-3-phosphate dehydrogenase OS=Homo sapiens OX=9606 GN=GAPDH PE=1 SV=3	8	7	5	4		41780000	13933000	23227000	16498000		11565000	4525600	3857600	1882100
63	P06576;P00829;Q05825	ATP synthase subunit beta, mitochondrial	ATP5B;ATPsyn-beta	sp|P06576|ATPB_HUMAN ATP synthase subunit beta, mitochondrial OS=Homo sapiens OX=9606 GN=ATP5F1B PE=1 SV=3;sp|P00829|ATPB_BOVIN ATP synthase subunit beta, mitochondrial OS=Bos taurus OX=9913 GN=ATP5F1B PE=1 SV=2;sp|Q05825|ATPB_DROME ATP synthase subunit be	8	6	6	4		28570000	11367000	14990000	12743000		2860100	1471100	1327300	902320
64	P12236	ADP/ATP translocase 3;ADP/ATP translocase 3, N-terminally processed	SLC25A6	sp|P12236|ADT3_HUMAN ADP/ATP translocase 3 OS=Homo sapiens OX=9606 GN=SLC25A6 PE=1 SV=4	8	7	7	8		14438000	9203900	29591000	27420000		3588500	1599300	4544100	3355900
65	P22314	Ubiquitin-like modifier-activating enzyme 1	UBA1	sp|P22314|UBA1_HUMAN Ubiquitin-like modifier-activating enzyme 1 OS=Homo sapiens OX=9606 GN=UBA1 PE=1 SV=3	8	4	4	6		5021800	2149000	2690400	3330800		523330	98158	152080	183450
66	P29692	Elongation factor 1-delta	EEF1D	sp|P29692|EF1D_HUMAN Elongation factor 1-delta OS=Homo sapiens OX=9606 GN=EEF1D PE=1 SV=5	8	7	6	3		9654800	3641300	3841700	3577300		2549500	1026900	875580	320730
67	P42704	Leucine-rich PPR motif-containing protein, mitochondrial	LRPPRC	sp|P42704|LPPRC_HUMAN Leucine-rich PPR motif-containing protein, mitochondrial OS=Homo sapiens OX=9606 GN=LRPPRC PE=1 SV=3	8	4	4	4		5458600	1800200	1984500	2526100		251280	61638	62568	56204
68	P45880	Voltage-dependent anion-selective channel protein 2	VDAC2	sp|P45880|VDAC2_HUMAN Voltage-dependent anion-selective channel protein 2 OS=Homo sapiens OX=9606 GN=VDAC2 PE=1 SV=2	8	8	8	8		18997000	8780700	13147000	14055000		5162900	2758000	3059500	2808100
69	P50991	T-complex protein 1 subunit delta	CCT4	sp|P50991|TCPD_HUMAN T-complex protein 1 subunit delta OS=Homo sapiens OX=9606 GN=CCT4 PE=1 SV=4	8	8	4	4		10415000	3994600	6862200	3960500		1506800	776390	354300	245910
70	P62277;Q9WVH0	40S ribosomal protein S13	RPS13	sp|P62277|RS13_HUMAN 40S ribosomal protein S13 OS=Homo sapiens OX=9606 GN=RPS13 PE=1 SV=2;sp|Q9WVH0|RS13_CRIGR 40S ribosomal protein S13 OS=Cricetulus griseus OX=10029 GN=RPS13 PE=3 SV=3	8	8	7	6		13669000	6892900	12163000	16015000		7691600	4208600	4310300	4455300
71	P62826;P62825	GTP-binding nuclear protein Ran	RAN	sp|P62826|RAN_HUMAN GTP-binding nuclear protein Ran OS=Homo sapiens OX=9606 GN=RAN PE=1 SV=3;sp|P62825|RAN_CANLF GTP-binding nuclear protein Ran OS=Canis lupus familiaris OX=9615 GN=RAN PE=1 SV=3	8	7	6	4		18894000	6839000	7686300	8053600		7570000	2904600	2302400	767250
72	P63173;Q8HXB9	60S ribosomal protein L38	RPL38	sp|P63173|RL38_HUMAN 60S ribosomal protein L38 OS=Homo sapiens OX=9606 GN=RPL38 PE=1 SV=2;sp|Q8HXB9|RL38_MACFA 60S ribosomal protein L38 OS=Macaca fascicularis OX=9541 GN=RPL38 PE=3 SV=3	8	8	6	6		62079000	52421000	58883000	63251000		49998000	53919000	40722000	32855000
73	Q00325;P12234	Phosphate carrier protein, mitochondrial	SLC25A3	sp|Q00325|MPCP_HUMAN Phosphate carrier protein, mitochondrial OS=Homo sapiens OX=9606 GN=SLC25A3 PE=1 SV=2;sp|P12234|MPCP_BOVIN Phosphate carrier protein, mitochondrial OS=Bos taurus OX=9913 GN=SLC25A3 PE=1 SV=1	8	7	7	7		44314000	28707000	40109000	43532000		7283000	5633500	5063400	4284000
74	Q00839	Heterogeneous nuclear ribonucleoprotein U	HNRNPU	sp|Q00839|HNRPU_HUMAN Heterogeneous nuclear ribonucleoprotein U OS=Homo sapiens OX=9606 GN=HNRNPU PE=1 SV=6	8	3	4	5		14886000	4124700	5764300	5942000		1320300	151140	388350	357490
75	Q16531	DNA damage-binding protein 1	DDB1	sp|Q16531|DDB1_HUMAN DNA damage-binding protein 1 OS=Homo sapiens OX=9606 GN=DDB1 PE=1 SV=1	8	7	5	6		5613200	3758000	3712200	4282100		526330	375400	202340	226230
76	Q96EY1	DnaJ homolog subfamily A member 3, mitochondrial	DNAJA3	sp|Q96EY1|DNJA3_HUMAN DnaJ homolog subfamily A member 3, mitochondrial OS=Homo sapiens OX=9606 GN=DNAJA3 PE=1 SV=2	8	8	8	7		31905000	25337000	31734000	33208000		6160200	5815000	5784500	4194400
77	Q9BZE1	39S ribosomal protein L37, mitochondrial	MRPL37	sp|Q9BZE1|RM37_HUMAN 39S ribosomal protein L37, mitochondrial OS=Homo sapiens OX=9606 GN=MRPL37 PE=1 SV=2	8	6	5	7		13129000	7829800	12421000	15549000		1357800	977800	794290	639180
78	Q9HAV7	GrpE protein homolog 1, mitochondrial	GRPEL1	sp|Q9HAV7|GRPE1_HUMAN GrpE protein homolog 1, mitochondrial OS=Homo sapiens OX=9606 GN=GRPEL1 PE=1 SV=2	8	8	6	7		43853000	24924000	11512000	13342000		13816000	9049000	1845100	3099100
79	P11940;F1QB54;Q13310;Q9H361;Q4VXU2;Q96DU9;P60050;P60049;P60048;P60047;Q7JGR2	Polyadenylate-binding protein 1;Polyadenylate-binding protein	PABPC1;pabpc1a	sp|P11940|PABP1_HUMAN Polyadenylate-binding protein 1 OS=Homo sapiens OX=9606 GN=PABPC1 PE=1 SV=2;sp|F1QB54|PABPA_DANRE Polyadenylate-binding protein 1A OS=Danio rerio OX=7955 GN=pabpc1a PE=1 SV=1	7	5	2	2		9904700	2642800	3002900	2965700		832850	238820	147700	102160
80	P00338;Q5R1W9;P06151	L-lactate dehydrogenase A chain	LDHA	sp|P00338|LDHA_HUMAN L-lactate dehydrogenase A chain OS=Homo sapiens OX=9606 GN=LDHA PE=1 SV=2;sp|Q5R1W9|LDHA_PANTR L-lactate dehydrogenase A chain OS=Pan troglodytes OX=9598 GN=LDHA PE=2 SV=3	7	4	4	2		17924000	4846400	5460600	4169400		3790200	1068100	1012200	241410
81	P06748	Nucleophosmin	NPM1	sp|P06748|NPM_HUMAN Nucleophosmin OS=Homo sapiens OX=9606 GN=NPM1 PE=1 SV=2	7	5	5	5		17013000	7263300	12454000	5447100		7029500	2288900	2506700	1053900
82	P07737;P02584;CON__P02584	Profilin-1	PFN1	sp|P07737|PROF1_HUMAN Profilin-1 OS=Homo sapiens OX=9606 GN=PFN1 PE=1 SV=2	7	6	4	3		17063000	4541600	5202300	4955400		5417000	2303700	1666700	873670
83	P12004;Q9DEA3	Proliferating cell nuclear antigen	PCNA	sp|P12004|PCNA_HUMAN Proliferating cell nuclear antigen OS=Homo sapiens OX=9606 GN=PCNA PE=1 SV=1;sp|Q9DEA3|PCNA_CHICK Proliferating cell nuclear antigen OS=Gallus gallus OX=9031 GN=PCNA PE=1 SV=1	7	1	3	1		15192000	0	4945700	0		2838900	0	627620	121710
84	P12277	Creatine kinase B-type	CKB	sp|P12277|KCRB_HUMAN Creatine kinase B-type OS=Homo sapiens OX=9606 GN=CKB PE=1 SV=1	7	4	2	3		17113000	5026100	6345000	7673400		2653900	749140	601550	795340
85	P17987;P11983	T-complex protein 1 subunit alpha	TCP1;Tcp1	sp|P17987|TCPA_HUMAN T-complex protein 1 subunit alpha OS=Homo sapiens OX=9606 GN=TCP1 PE=1 SV=1;sp|P11983|TCPA_MOUSE T-complex protein 1 subunit alpha OS=Mus musculus OX=10090 GN=Tcp1 PE=1 SV=3	7	6	6	6		5798100	2762300	3367600	3499900		568490	308640	374490	264500
86	P21796	Voltage-dependent anion-selective channel protein 1	VDAC1	sp|P21796|VDAC1_HUMAN Voltage-dependent anion-selective channel protein 1 OS=Homo sapiens OX=9606 GN=VDAC1 PE=1 SV=2	7	6	6	6		19446000	8021700	11275000	11574000		4434400	1608800	2622300	1613600
87	P22626	Heterogeneous nuclear ribonucleoproteins A2/B1	HNRNPA2B1	sp|P22626|ROA2_HUMAN Heterogeneous nuclear ribonucleoproteins A2/B1 OS=Homo sapiens OX=9606 GN=HNRNPA2B1 PE=1 SV=2	7	5	2	2		19313000	7061800	0	0		2923300	689330	175780	167380
88	P23528;Q9Y281	Cofilin-1	CFL1	sp|P23528|COF1_HUMAN Cofilin-1 OS=Homo sapiens OX=9606 GN=CFL1 PE=1 SV=3	7	4	5	4		15308000	5205600	5214700	4809700		6569000	1722600	1633000	861450
89	P24534;O70251	Elongation factor 1-beta	EEF1B2	sp|P24534|EF1B_HUMAN Elongation factor 1-beta OS=Homo sapiens OX=9606 GN=EEF1B2 PE=1 SV=3	7	6	6	7		101940000	77502000	46232000	76179000		22650000	21293000	18925000	17774000
90	P26373	60S ribosomal protein L13	RPL13	sp|P26373|RL13_HUMAN 60S ribosomal protein L13 OS=Homo sapiens OX=9606 GN=RPL13 PE=1 SV=4	7	4	6	7		11304000	5686400	5925900	6998800		3866800	1340500	2453500	2191600
91	P36542;O01666	ATP synthase subunit gamma, mitochondrial	ATP5C1	sp|P36542|ATPG_HUMAN ATP synthase subunit gamma, mitochondrial OS=Homo sapiens OX=9606 GN=ATP5F1C PE=1 SV=1	7	8	6	6		41827000	24554000	22667000	26093000		12980000	10493000	7208700	5553500
92	P40227;Q92526	T-complex protein 1 subunit zeta	CCT6A	sp|P40227|TCPZ_HUMAN T-complex protein 1 subunit zeta OS=Homo sapiens OX=9606 GN=CCT6A PE=1 SV=3	7	5	5	4		7149900	2458000	3895500	2970100		1004300	361570	493730	181230
93	P50454	Serpin H1	SERPINH1	sp|P50454|SERPH_HUMAN Serpin H1 OS=Homo sapiens OX=9606 GN=SERPINH1 PE=1 SV=2	7	7	4	1		22695000	12170000	5894000	0		2231400	2253700	563880	32183
94	P50990	T-complex protein 1 subunit theta	CCT8	sp|P50990|TCPQ_HUMAN T-complex protein 1 subunit theta OS=Homo sapiens OX=9606 GN=CCT8 PE=1 SV=4	7	3	4	3		6502600	2099100	2861300	2840700		767070	137300	252100	163890
95	P55072;Q01853;Q7ZU99	Transitional endoplasmic reticulum ATPase	VCP;Vcp;vcp	sp|P55072|TERA_HUMAN Transitional endoplasmic reticulum ATPase OS=Homo sapiens OX=9606 GN=VCP PE=1 SV=4;sp|Q01853|TERA_MOUSE Transitional endoplasmic reticulum ATPase OS=Mus musculus OX=10090 GN=Vcp PE=1 SV=4;sp|Q7ZU99|TERA_DANRE Transitional endoplasmic r	7	4	6	5		963160000	467690000	504350000	545470000		11661000	13661000	14789000	15092000
96	P62258;P62259	14-3-3 protein epsilon	YWHAE;Ywhae	sp|P62258|1433E_HUMAN 14-3-3 protein epsilon OS=Homo sapiens OX=9606 GN=YWHAE PE=1 SV=1;sp|P62259|1433E_MOUSE 14-3-3 protein epsilon OS=Mus musculus OX=10090 GN=Ywhae PE=1 SV=1	7	5	7	5		40378000	14713000	19394000	15655000		6778500	2029800	3130600	1442800
97	P62269;Q8JGS9;P41094	40S ribosomal protein S18	RPS18;rps18	sp|P62269|RS18_HUMAN 40S ribosomal protein S18 OS=Homo sapiens OX=9606 GN=RPS18 PE=1 SV=3;sp|Q8JGS9|RS18_DANRE 40S ribosomal protein S18 OS=Danio rerio OX=7955 GN=rps18 PE=2 SV=1	7	5	6	6		12430000	5403600	7385500	7033800		6946600	2691100	2719100	2191300
98	P62805;P62806;P02309;P40287	Histone H4	HIST1H4A;Hist1h4a	sp|P62805|H4_HUMAN Histone H4 OS=Homo sapiens OX=9606 GN=H4C1 PE=1 SV=2;sp|P62806|H4_MOUSE Histone H4 OS=Mus musculus OX=10090 GN=H4c1 PE=1 SV=2	7	6	8	8		25029000	12518000	12277000	27601000		16536000	8006300	7501200	13831000
99	Q14697	Neutral alpha-glucosidase AB	GANAB	sp|Q14697|GANAB_HUMAN Neutral alpha-glucosidase AB OS=Homo sapiens OX=9606 GN=GANAB PE=1 SV=3	7	4	6	4		11813000	3955600	6547700	4108900		921830	306640	450140	242560
100	Q15366;P57721	Poly(rC)-binding protein 2	PCBP2	sp|Q15366|PCBP2_HUMAN Poly(rC)-binding protein 2 OS=Homo sapiens OX=9606 GN=PCBP2 PE=1 SV=1	7	6	4	5		16787000	7498000	7254500	8018900		3050800	1496800	862080	1295100
101	Q16795;Q9DC69	NADH dehydrogenase [ubiquinone] 1 alpha subcomplex subunit 9, mitochondrial	NDUFA9	sp|Q16795|NDUA9_HUMAN NADH dehydrogenase [ubiquinone] 1 alpha subcomplex subunit 9, mitochondrial OS=Homo sapiens OX=9606 GN=NDUFA9 PE=1 SV=2	7	5	7	7		7560200	6465600	7796800	9732500		776530	531170	1009700	1003000
102	Q92945	Far upstream element-binding protein 2	KHSRP	sp|Q92945|FUBP2_HUMAN Far upstream element-binding protein 2 OS=Homo sapiens OX=9606 GN=KHSRP PE=1 SV=4	7	5	5	3		6398500	1882500	2774200	2494400		761180	184540	242050	150200
103	Q99832	T-complex protein 1 subunit eta	CCT7	sp|Q99832|TCPH_HUMAN T-complex protein 1 subunit eta OS=Homo sapiens OX=9606 GN=CCT7 PE=1 SV=2	7	5	3	3		7406400	2180900	3445100	2584400		719740	237370	187850	156260
104	Q9H936;Q9H1K4	Mitochondrial glutamate carrier 1	SLC25A22	sp|Q9H936|GHC1_HUMAN Mitochondrial glutamate carrier 1 OS=Homo sapiens OX=9606 GN=SLC25A22 PE=1 SV=1	7	9	8	8		5347600	4612600	6742700	7214900		1633000	1749700	1620800	1472600
105	O00264	Membrane-associated progesterone receptor component 1	PGRMC1	sp|O00264|PGRC1_HUMAN Membrane-associated progesterone receptor component 1 OS=Homo sapiens OX=9606 GN=PGRMC1 PE=1 SV=3	6	6	5	5		18023000	14490000	9398200	11335000		8752200	8607900	4551100	4479900
106	P02786	Transferrin receptor protein 1;Transferrin receptor protein 1, serum form	TFRC	sp|P02786|TFR1_HUMAN Transferrin receptor protein 1 OS=Homo sapiens OX=9606 GN=TFRC PE=1 SV=2	6	5	6	6		4952800	1832900	2774400	2364500		391540	197900	244250	202940
107	P05388;Q8NHW5;P14869;P19889	60S acidic ribosomal protein P0;60S acidic ribosomal protein P0-like	RPLP0;RPLP0P6;Rplp0	sp|P05388|RLA0_HUMAN 60S acidic ribosomal protein P0 OS=Homo sapiens OX=9606 GN=RPLP0 PE=1 SV=1;sp|Q8NHW5|RLA0L_HUMAN 60S acidic ribosomal protein P0-like OS=Homo sapiens OX=9606 GN=RPLP0P6 PE=5 SV=1;sp|P14869|RLA0_MOUSE 60S acidic ribosomal protein P0 OS=	6	4	3	2		16877000	5734200	7532000	5255100		5142500	985570	1186400	762920
108	P10412;P16402;P43277;P15864;P43275;Q02539;P22492;Q07133;P40286	Histone H1.4;Histone H1.3;Histone H1.2	HIST1H1E;HIST1H1D;Hist1h1d;Hist1h1c	sp|P10412|H14_HUMAN Histone H1.4 OS=Homo sapiens OX=9606 GN=H1-4 PE=1 SV=2;sp|P16402|H13_HUMAN Histone H1.3 OS=Homo sapiens OX=9606 GN=H1-3 PE=1 SV=2;sp|P43277|H13_MOUSE Histone H1.3 OS=Mus musculus OX=10090 GN=H1-3 PE=1 SV=2;sp|P15864|H12_MOUSE Histone H1	6	5	3	3		10549000	3179100	2881600	3556000		4589000	1946200	677420	793250
109	P13010;P27641	X-ray repair cross-complementing protein 5	XRCC5	sp|P13010|XRCC5_HUMAN X-ray repair cross-complementing protein 5 OS=Homo sapiens OX=9606 GN=XRCC5 PE=1 SV=3	6	2	3	2		5626000	0	0	3038600		483210	62422	149350	56438
110	P15880;P31009	40S ribosomal protein S2	RPS2	sp|P15880|RS2_HUMAN 40S ribosomal protein S2 OS=Homo sapiens OX=9606 GN=RPS2 PE=1 SV=2	6	4	4	4		10886000	4351600	5050300	5555700		2765500	785990	916630	875620
111	P22392;O60361	Nucleoside diphosphate kinase B;Putative nucleoside diphosphate kinase	NME2;NME2P1	sp|P22392|NDKB_HUMAN Nucleoside diphosphate kinase B OS=Homo sapiens OX=9606 GN=NME2 PE=1 SV=1;sp|O60361|NDK8_HUMAN Putative nucleoside diphosphate kinase OS=Homo sapiens OX=9606 GN=NME2P1 PE=5 SV=1	6	6	5	4		31222000	10448000	16232000	12459000		8543600	3256200	4298100	2486100
112	P22695;Q9DB77	Cytochrome b-c1 complex subunit 2, mitochondrial	UQCRC2	sp|P22695|QCR2_HUMAN Cytochrome b-c1 complex subunit 2, mitochondrial OS=Homo sapiens OX=9606 GN=UQCRC2 PE=1 SV=3	6	4	6	3		12680000	6597100	5270300	5441900		1707600	1380200	1079300	345850
113	P27635;Q7ZV96;Q96L21;O61231	60S ribosomal protein L10	RPL10;rpl10	sp|P27635|RL10_HUMAN 60S ribosomal protein L10 OS=Homo sapiens OX=9606 GN=RPL10 PE=1 SV=4;sp|Q7ZV96|RL10_DANRE 60S ribosomal protein L10 OS=Danio rerio OX=7955 GN=rpl10 PE=2 SV=1	6	5	5	6		17021000	9453100	12931000	11967000		3159900	1958100	4489600	3400400
114	P33993	DNA replication licensing factor MCM7	MCM7	sp|P33993|MCM7_HUMAN DNA replication licensing factor MCM7 OS=Homo sapiens OX=9606 GN=MCM7 PE=1 SV=4	6	3	4	4		5048800	2004900	4267300	4902700		379100	134500	289660	230450
115	P35579;Q8VDD5;P35580;P35749;Q7Z406	Myosin-9	MYH9;Myh9	sp|P35579|MYH9_HUMAN Myosin-9 OS=Homo sapiens OX=9606 GN=MYH9 PE=1 SV=4;sp|Q8VDD5|MYH9_MOUSE Myosin-9 OS=Mus musculus OX=10090 GN=Myh9 PE=1 SV=4	6	0	0	1		0	0	0	0		71616	0	0	6204.3
116	P49327	Fatty acid synthase;[Acyl-carrier-protein] S-acetyltransferase;[Acyl-carrier-protein] S-malonyltransferase;3-oxoacyl-[acyl-carrier-protein] synthase;3-oxoacyl-[acyl-carrier-protein] reductase;3-hydroxyacyl-[acyl-carrier-protein] dehydratase;Enoyl-[acyl-carrier-protein] reductase;Oleoyl-[acyl-carrier-protein] hydrolase	FASN	sp|P49327|FAS_HUMAN Fatty acid synthase OS=Homo sapiens OX=9606 GN=FASN PE=1 SV=3	6	2	1	0		4392900	1638300	0	0		103190	28391	20782	0
117	P49368	T-complex protein 1 subunit gamma	CCT3	sp|P49368|TCPG_HUMAN T-complex protein 1 subunit gamma OS=Homo sapiens OX=9606 GN=CCT3 PE=1 SV=4	6	5	5	5		8358100	3533600	4286600	3412600		1200200	540810	437100	324320
118	P51149	Ras-related protein Rab-7a	RAB7A	sp|P51149|RAB7A_HUMAN Ras-related protein Rab-7a OS=Homo sapiens OX=9606 GN=RAB7A PE=1 SV=1	6	3	3	3		9010300	6084000	5925700	5653300		2114300	1028000	911730	811860
119	P61247;P97351	40S ribosomal protein S3a	RPS3A;Rps3a	sp|P61247|RS3A_HUMAN 40S ribosomal protein S3a OS=Homo sapiens OX=9606 GN=RPS3A PE=1 SV=2;sp|P97351|RS3A_MOUSE 40S ribosomal protein S3a OS=Mus musculus OX=10090 GN=Rps3a PE=1 SV=3	6	5	5	5		16711000	6185700	8868900	9659200		2971200	1061500	1424900	1393400
120	P62241	40S ribosomal protein S8	RPS8	sp|P62241|RS8_HUMAN 40S ribosomal protein S8 OS=Homo sapiens OX=9606 GN=RPS8 PE=1 SV=2	6	6	5	3		12945000	5139800	7736100	6360200		5057400	2366000	2630700	1420200
121	P62244;Q6Q420;P48149	40S ribosomal protein S15a;40S ribosomal protein S15Aa	RPS15A;rps15a;RpS15Aa	sp|P62244|RS15A_HUMAN 40S ribosomal protein S15a OS=Homo sapiens OX=9606 GN=RPS15A PE=1 SV=2;sp|Q6Q420|RS15A_DANRE 40S ribosomal protein S15a OS=Danio rerio OX=7955 GN=rps15a PE=2 SV=1;sp|P48149|RS15A_DROME 40S ribosomal protein S15Aa OS=Drosophila melanog	6	6	6	7		9919900	5418000	7248600	7332400		4572700	3028800	3138500	2534400
122	P62249	40S ribosomal protein S16	RPS16	sp|P62249|RS16_HUMAN 40S ribosomal protein S16 OS=Homo sapiens OX=9606 GN=RPS16 PE=1 SV=2	6	6	5	5		11522000	5518400	7795800	7314700		3696300	2197500	1990900	1683400
123	P62424	60S ribosomal protein L7a	RPL7A	sp|P62424|RL7A_HUMAN 60S ribosomal protein L7a OS=Homo sapiens OX=9606 GN=RPL7A PE=1 SV=2	6	6	3	4		22739000	8734800	11238000	10302000		3724900	5825500	1044400	583100
124	P62753	40S ribosomal protein S6	RPS6	sp|P62753|RS6_HUMAN 40S ribosomal protein S6 OS=Homo sapiens OX=9606 GN=RPS6 PE=1 SV=1	6	3	5	5		13121000	5746100	7293800	6454000		5987800	1658000	3129900	2835900
125	P68371;Q7KQL5	Tubulin beta-4B chain	TUBB4B	sp|P68371|TBB4B_HUMAN Tubulin beta-4B chain OS=Homo sapiens OX=9606 GN=TUBB4B PE=1 SV=1	6	6	6	6		74835000	39411000	29465000	29626000		10341000	6678700	4211000	3164200
126	Q03013	Glutathione S-transferase Mu 4	GSTM4	sp|Q03013|GSTM4_HUMAN Glutathione S-transferase Mu 4 OS=Homo sapiens OX=9606 GN=GSTM4 PE=1 SV=3	6	3	6	6		15846000	15254000	9897500	12280000		3256700	2127400	3072200	2577600
127	Q07020	60S ribosomal protein L18	RPL18	sp|Q07020|RL18_HUMAN 60S ribosomal protein L18 OS=Homo sapiens OX=9606 GN=RPL18 PE=1 SV=2	6	3	3	3		15714000	5739000	5341200	0		6403500	2204000	1120900	976510
128	Q14103	Heterogeneous nuclear ribonucleoprotein D0	HNRNPD	sp|Q14103|HNRPD_HUMAN Heterogeneous nuclear ribonucleoprotein D0 OS=Homo sapiens OX=9606 GN=HNRNPD PE=1 SV=1	6	3	4	4		15507000	4637700	7300000	4511400		3099200	667390	1293200	671110
129	Q6FI13;Q16777;Q6GSS7;Q64523	Histone H2A type 2-A;Histone H2A type 2-C	HIST2H2AA3;HIST2H2AC;Hist2h2aa1;Hist2h2ac	sp|Q6FI13|H2A2A_HUMAN Histone H2A type 2-A OS=Homo sapiens OX=9606 GN=H2AC18 PE=1 SV=3;sp|Q16777|H2A2C_HUMAN Histone H2A type 2-C OS=Homo sapiens OX=9606 GN=H2AC20 PE=1 SV=4;sp|Q6GSS7|H2A2A_MOUSE Histone H2A type 2-A OS=Mus musculus OX=10090 GN=Hist2h2aa1	6	5	6	6		47896000	28430000	23531000	58048000		23587000	10502000	12557000	22888000
130	Q16891	MICOS complex subunit MIC60	IMMT	sp|Q16891|MIC60_HUMAN MICOS complex subunit MIC60 OS=Homo sapiens OX=9606 GN=IMMT PE=1 SV=1	6	4	2	1		3748900	1738300	2120800	0		284410	151200	77739	0
131	Q92841;P0CQ77;P0CQ76;A6RGE3;Q1DP69;A6R3L3	Probable ATP-dependent RNA helicase DDX17	DDX17	sp|Q92841|DDX17_HUMAN Probable ATP-dependent RNA helicase DDX17 OS=Homo sapiens OX=9606 GN=DDX17 PE=1 SV=2	6	4	3	5		5162700	2568000	2814500	3161100		507960	219770	153270	260600
132	Q96AG4	Leucine-rich repeat-containing protein 59	LRRC59	sp|Q96AG4|LRC59_HUMAN Leucine-rich repeat-containing protein 59 OS=Homo sapiens OX=9606 GN=LRRC59 PE=1 SV=1	6	4	4	3		20965000	7493800	9412500	10664000		5189300	2107400	1971700	1579000
133	P09651;A5A6H4;Q32P51	Heterogeneous nuclear ribonucleoprotein A1;Heterogeneous nuclear ribonucleoprotein A1, N-terminally processed	HNRNPA1	sp|P09651|ROA1_HUMAN Heterogeneous nuclear ribonucleoprotein A1 OS=Homo sapiens OX=9606 GN=HNRNPA1 PE=1 SV=5;sp|A5A6H4|ROA1_PANTR Heterogeneous nuclear ribonucleoprotein A1 OS=Pan troglodytes OX=9598 GN=HNRNPA1 PE=2 SV=1	5	3	3	3		13117000	5469600	5132200	5936800		1793200	615040	380790	365440
134	P60842;A5A6N4;Q14240;P0CQ71;P0CQ70	Eukaryotic initiation factor 4A-I;Eukaryotic initiation factor 4A-II;Eukaryotic initiation factor 4A-II, N-terminally processed	EIF4A1;EIF4A2	sp|P60842|IF4A1_HUMAN Eukaryotic initiation factor 4A-I OS=Homo sapiens OX=9606 GN=EIF4A1 PE=1 SV=1;sp|A5A6N4|IF4A1_PANTR Eukaryotic initiation factor 4A-I OS=Pan troglodytes OX=9598 GN=EIF4A1 PE=2 SV=1;sp|Q14240|IF4A2_HUMAN Eukaryotic initiation factor 4A	5	1	4	3		16447000	0	9782500	10629000		1324400	246570	1181400	510850
135	O15217	Glutathione S-transferase A4	GSTA4	sp|O15217|GSTA4_HUMAN Glutathione S-transferase A4 OS=Homo sapiens OX=9606 GN=GSTA4 PE=1 SV=1	5	6	6	6		18842000	15912000	21759000	30581000		4655200	5028000	5658700	5919100
136	Q99880;Q64478;Q8CGP1;Q8CGP2;Q64525;Q64475;P10854;Q6ZWY9;Q93079;P10853;P57053;Q99879;Q5QNW6;P62807;P58876;Q99877;O60814;Q6PC60;Q96A08;P70696;A0A2R8Y619	Histone H2B type 1-L;Histone H2B type 1-H;Histone H2B type 1-K;Histone H2B type 1-P;Histone H2B type 2-B;Histone H2B type 1-B;Histone H2B type 1-M;Histone H2B type 1-C/E/G;Histone H2B type 1-F/J/L;Histone H2B type F-S;Histone H2B type 2-F;Histone H2B type 1-C/E/F/G/I;Histone H2B type 1-D;Histone H2B type 1-N;Histone H2B 3	HIST1H2BL;Hist1h2bh;Hist1h2bk;Hist1h2bp;Hist2h2bb;Hist1h2bb;Hist1h2bm;Hist1h2bc;HIST1H2BH;Hist1h2bf;H2BFS;HIST1H2BM;HIST2H2BF;HIST1H2BC;HIST1H2BD;HIST1H2BN;HIST1H2BK;hist2h2l	sp|Q99880|H2B1L_HUMAN Histone H2B type 1-L OS=Homo sapiens OX=9606 GN=H2BC13 PE=1 SV=3;sp|Q64478|H2B1H_MOUSE Histone H2B type 1-H OS=Mus musculus OX=10090 GN=H2bc9 PE=1 SV=3;sp|Q8CGP1|H2B1K_MOUSE Histone H2B type 1-K OS=Mus musculus OX=10090 GN=H2bc12 PE=1	5	5	5	5		68462000	28476000	26725000	71412000		15185000	9387900	8895600	20267000
137	O60884	DnaJ homolog subfamily A member 2	DNAJA2	sp|O60884|DNJA2_HUMAN DnaJ homolog subfamily A member 2 OS=Homo sapiens OX=9606 GN=DNAJA2 PE=1 SV=1	5	6	6	7		9407900	7692200	8352200	9227500		1003000	739150	1108200	1187700
138	Q08211;O70133;Q28141	ATP-dependent RNA helicase A	DHX9;Dhx9	sp|Q08211|DHX9_HUMAN ATP-dependent RNA helicase A OS=Homo sapiens OX=9606 GN=DHX9 PE=1 SV=4;sp|O70133|DHX9_MOUSE ATP-dependent RNA helicase A OS=Mus musculus OX=10090 GN=Dhx9 PE=1 SV=2;sp|Q28141|DHX9_BOVIN ATP-dependent RNA helicase A OS=Bos taurus OX=9913	5	1	2	2		0	0	0	0		253260	25265	79274	65116
139	P00505;P05202	Aspartate aminotransferase, mitochondrial	GOT2	sp|P00505|AATM_HUMAN Aspartate aminotransferase, mitochondrial OS=Homo sapiens OX=9606 GN=GOT2 PE=1 SV=3	5	2	3	3		7988500	2850200	2599100	2890100		865330	130250	315940	176240
140	P04843	Dolichyl-diphosphooligosaccharide--protein glycosyltransferase subunit 1	RPN1	sp|P04843|RPN1_HUMAN Dolichyl-diphosphooligosaccharide--protein glycosyltransferase subunit 1 OS=Homo sapiens OX=9606 GN=RPN1 PE=1 SV=1	5	3	1	1		0	0	0	0		393450	73506	67369	65856
141	P05387	60S acidic ribosomal protein P2	RPLP2	sp|P05387|RLA2_HUMAN 60S acidic ribosomal protein P2 OS=Homo sapiens OX=9606 GN=RPLP2 PE=1 SV=1	5	4	4	2		31263000	11858000	17885000	14946000		16789000	5168400	8418700	3547400
142	P07237	Protein disulfide-isomerase	P4HB	sp|P07237|PDIA1_HUMAN Protein disulfide-isomerase OS=Homo sapiens OX=9606 GN=P4HB PE=1 SV=3	5	3	3	1		3467600	1219000	1217200	0		290680	109860	92768	20874
143	P11586	C-1-tetrahydrofolate synthase, cytoplasmic;Methylenetetrahydrofolate dehydrogenase;Methenyltetrahydrofolate cyclohydrolase;Formyltetrahydrofolate synthetase;C-1-tetrahydrofolate synthase, cytoplasmic, N-terminally processed	MTHFD1	sp|P11586|C1TC_HUMAN C-1-tetrahydrofolate synthase, cytoplasmic OS=Homo sapiens OX=9606 GN=MTHFD1 PE=1 SV=3	5	2	3	3		2906600	1216100	1387200	1352200		234950	35975	57696	56923
144	P13667	Protein disulfide-isomerase A4	PDIA4	sp|P13667|PDIA4_HUMAN Protein disulfide-isomerase A4 OS=Homo sapiens OX=9606 GN=PDIA4 PE=1 SV=2	5	2	3	2		29828000	22995000	18633000	19056000		861800	1120100	546450	375360
145	P14868	Aspartate--tRNA ligase, cytoplasmic	DARS	sp|P14868|SYDC_HUMAN Aspartate--tRNA ligase, cytoplasmic OS=Homo sapiens OX=9606 GN=DARS1 PE=1 SV=2	5	2	4	2		3799500	0	1844200	0		277320	66948	185070	29553
146	P31040;P31039;Q7ZVF3	Succinate dehydrogenase [ubiquinone] flavoprotein subunit, mitochondrial	SDHA	sp|P31040|SDHA_HUMAN Succinate dehydrogenase [ubiquinone] flavoprotein subunit, mitochondrial OS=Homo sapiens OX=9606 GN=SDHA PE=1 SV=2	5	5	2	4		3781300	1921200	0	2166800		281390	163620	87679	102830
147	P31948	Stress-induced-phosphoprotein 1	STIP1	sp|P31948|STIP1_HUMAN Stress-induced-phosphoprotein 1 OS=Homo sapiens OX=9606 GN=STIP1 PE=1 SV=1	5	4	2	2		6650600	2127700	0	1915400		450180	36955	66797	93598
148	P35613	Basigin	BSG	sp|P35613|BASI_HUMAN Basigin OS=Homo sapiens OX=9606 GN=BSG PE=1 SV=2	5	4	4	4		8633500	5841000	7107900	10386000		1507700	1265600	982630	922520
149	P37802;Q9UI15	Transgelin-2	TAGLN2	sp|P37802|TAGL2_HUMAN Transgelin-2 OS=Homo sapiens OX=9606 GN=TAGLN2 PE=1 SV=3	5	2	2	2		4486600	0	0	1607000		1428200	104770	167990	173750
150	P40939	Trifunctional enzyme subunit alpha, mitochondrial;Long-chain enoyl-CoA hydratase;Long chain 3-hydroxyacyl-CoA dehydrogenase	HADHA	sp|P40939|ECHA_HUMAN Trifunctional enzyme subunit alpha, mitochondrial OS=Homo sapiens OX=9606 GN=HADHA PE=1 SV=2	5	3	4	3		5478700	3171800	3023300	3163900		243430	156030	153370	98787
151	P42167;P42166	Lamina-associated polypeptide 2, isoforms beta/gamma;Thymopoietin;Thymopentin;Lamina-associated polypeptide 2, isoform alpha;Thymopoietin;Thymopentin	TMPO	sp|P42167|LAP2B_HUMAN Lamina-associated polypeptide 2, isoforms beta/gamma OS=Homo sapiens OX=9606 GN=TMPO PE=1 SV=2;sp|P42166|LAP2A_HUMAN Lamina-associated polypeptide 2, isoform alpha OS=Homo sapiens OX=9606 GN=TMPO PE=1 SV=2	5	2	4	4		9181300	0	4947500	4790800		945620	320530	296350	335620
152	P46779	60S ribosomal protein L28	RPL28	sp|P46779|RL28_HUMAN 60S ribosomal protein L28 OS=Homo sapiens OX=9606 GN=RPL28 PE=1 SV=3	5	5	5	5		13172000	10626000	10759000	8791600		1032500	983590	3482100	2184500
153	P51970	NADH dehydrogenase [ubiquinone] 1 alpha subcomplex subunit 8	NDUFA8	sp|P51970|NDUA8_HUMAN NADH dehydrogenase [ubiquinone] 1 alpha subcomplex subunit 8 OS=Homo sapiens OX=9606 GN=NDUFA8 PE=1 SV=3	5	4	6	6		12651000	8968400	25618000	20684000		2078200	2216700	6281100	3631100
154	P52292	Importin subunit alpha-1	KPNA2	sp|P52292|IMA1_HUMAN Importin subunit alpha-1 OS=Homo sapiens OX=9606 GN=KPNA2 PE=1 SV=1	5	2	3	3		5303300	0	2319000	2844600		1093400	182510	312900	278600
155	P53007;F1R4U0;Q6PGY3	Tricarboxylate transport protein, mitochondrial	SLC25A1	sp|P53007|TXTP_HUMAN Tricarboxylate transport protein, mitochondrial OS=Homo sapiens OX=9606 GN=SLC25A1 PE=1 SV=2	5	6	5	6		25367000	21589000	16694000	18393000		3521700	2588900	2301800	1324300
156	P55084	Trifunctional enzyme subunit beta, mitochondrial;3-ketoacyl-CoA thiolase	HADHB	sp|P55084|ECHB_HUMAN Trifunctional enzyme subunit beta, mitochondrial OS=Homo sapiens OX=9606 GN=HADHB PE=1 SV=3	5	4	2	3		5682000	2213500	3296800	3752900		593920	329510	193280	256610
157	P62263;C0HKA0	40S ribosomal protein S14	RPS14	sp|P62263|RS14_HUMAN 40S ribosomal protein S14 OS=Homo sapiens OX=9606 GN=RPS14 PE=1 SV=3;sp|C0HKA0|RS14A_DROME 40S ribosomal protein S14a OS=Drosophila melanogaster OX=7227 GN=RpS14a PE=1 SV=1	5	5	5	4		7856300	4484700	4123300	4558200		6015200	3455700	3946100	2331500
158	P83731	60S ribosomal protein L24	RPL24	sp|P83731|RL24_HUMAN 60S ribosomal protein L24 OS=Homo sapiens OX=9606 GN=RPL24 PE=1 SV=1	5	6	6	5		12810000	10802000	17848000	20767000		3765600	5293800	7463700	4425300
159	Q02978;P22292	Mitochondrial 2-oxoglutarate/malate carrier protein	SLC25A11	sp|Q02978|M2OM_HUMAN Mitochondrial 2-oxoglutarate/malate carrier protein OS=Homo sapiens OX=9606 GN=SLC25A11 PE=1 SV=3;sp|P22292|M2OM_BOVIN Mitochondrial 2-oxoglutarate/malate carrier protein OS=Bos taurus OX=9913 GN=SLC25A11 PE=1 SV=3	5	3	3	3		16531000	9660400	13175000	12603000		1579400	857350	948330	739010
160	Q07065	Cytoskeleton-associated protein 4	CKAP4	sp|Q07065|CKAP4_HUMAN Cytoskeleton-associated protein 4 OS=Homo sapiens OX=9606 GN=CKAP4 PE=1 SV=2	5	3	3	1		2987700	1330600	1551200	0		217820	58639	106790	8910.8
161	Q53H12;Q7ZW00	Acylglycerol kinase, mitochondrial	AGK	sp|Q53H12|AGK_HUMAN Acylglycerol kinase, mitochondrial OS=Homo sapiens OX=9606 GN=AGK PE=1 SV=2	5	3	3	3		10810000	7417600	7251700	7399500		1729900	1010700	533120	431430
162	Q5T9A4	ATPase family AAA domain-containing protein 3B	ATAD3B	sp|Q5T9A4|ATD3B_HUMAN ATPase family AAA domain-containing protein 3B OS=Homo sapiens OX=9606 GN=ATAD3B PE=1 SV=1	5	5	10	10		6585700	4985700	31833000	31888000		545230	532900	3377400	2233700
163	Q6IAN0	Dehydrogenase/reductase SDR family member 7B	DHRS7B	sp|Q6IAN0|DRS7B_HUMAN Dehydrogenase/reductase SDR family member 7B OS=Homo sapiens OX=9606 GN=DHRS7B PE=1 SV=2	5	5	5	5		4861300	3547100	3827100	4527700		1039000	850750	784550	688540
164	Q96CS3	FAS-associated factor 2	FAF2	sp|Q96CS3|FAF2_HUMAN FAS-associated factor 2 OS=Homo sapiens OX=9606 GN=FAF2 PE=1 SV=2	5	4	3	3		8112200	5632800	6071900	5454300		1270200	1097700	768180	372390
165	Q9H9B4	Sideroflexin-1	SFXN1	sp|Q9H9B4|SFXN1_HUMAN Sideroflexin-1 OS=Homo sapiens OX=9606 GN=SFXN1 PE=1 SV=4	5	5	1	3		7455400	3223500	0	4611000		1482300	1015000	96098	463930
166	Q9NZ01	Very-long-chain enoyl-CoA reductase	TECR	sp|Q9NZ01|TECR_HUMAN Very-long-chain enoyl-CoA reductase OS=Homo sapiens OX=9606 GN=TECR PE=1 SV=1	5	4	5	5		14833000	8594300	18262000	17098000		2043100	1053500	2256600	1804100
167	Q9UBS4	DnaJ homolog subfamily B member 11	DNAJB11	sp|Q9UBS4|DJB11_HUMAN DnaJ homolog subfamily B member 11 OS=Homo sapiens OX=9606 GN=DNAJB11 PE=1 SV=1	5	5	4	3		13923000	8285700	8644700	8017200		3105000	2397900	1820300	1102500
168	Q9Y230;Q9WTM5	RuvB-like 2	RUVBL2;Ruvbl2	sp|Q9Y230|RUVB2_HUMAN RuvB-like 2 OS=Homo sapiens OX=9606 GN=RUVBL2 PE=1 SV=3;sp|Q9WTM5|RUVB2_MOUSE RuvB-like 2 OS=Mus musculus OX=10090 GN=Ruvbl2 PE=1 SV=3	5	5	5	4		5548200	4599800	3989000	3990900		692840	714340	509880	352950
169	Q9Y3B7	39S ribosomal protein L11, mitochondrial	MRPL11	sp|Q9Y3B7|RM11_HUMAN 39S ribosomal protein L11, mitochondrial OS=Homo sapiens OX=9606 GN=MRPL11 PE=1 SV=1	5	5	1	0		6676800	6191600	0	0		1418900	1715900	116300	0
170	O00217;Q8K3J1	NADH dehydrogenase [ubiquinone] iron-sulfur protein 8, mitochondrial	NDUFS8;Ndufs8	sp|O00217|NDUS8_HUMAN NADH dehydrogenase [ubiquinone] iron-sulfur protein 8, mitochondrial OS=Homo sapiens OX=9606 GN=NDUFS8 PE=1 SV=1;sp|Q8K3J1|NDUS8_MOUSE NADH dehydrogenase [ubiquinone] iron-sulfur protein 8, mitochondrial OS=Mus musculus OX=10090 GN=Nd	4	4	2	1		8063600	4763400	9358600	0		1698200	1217500	1307800	597080
171	O75489;Q9DCT2	NADH dehydrogenase [ubiquinone] iron-sulfur protein 3, mitochondrial	NDUFS3;Ndufs3	sp|O75489|NDUS3_HUMAN NADH dehydrogenase [ubiquinone] iron-sulfur protein 3, mitochondrial OS=Homo sapiens OX=9606 GN=NDUFS3 PE=1 SV=1;sp|Q9DCT2|NDUS3_MOUSE NADH dehydrogenase [ubiquinone] iron-sulfur protein 3, mitochondrial OS=Mus musculus OX=10090 GN=Nd	4	4	2	1		5002000	3148400	6079000	0		575950	637660	384530	59546
172	O95573;O60488	Long-chain-fatty-acid--CoA ligase 3	ACSL3	sp|O95573|ACSL3_HUMAN Long-chain-fatty-acid--CoA ligase 3 OS=Homo sapiens OX=9606 GN=ACSL3 PE=1 SV=3	4	3	2	1		3458800	2135900	2222400	0		224330	187290	90329	81819
173	O96000	NADH dehydrogenase [ubiquinone] 1 beta subcomplex subunit 10	NDUFB10	sp|O96000|NDUBA_HUMAN NADH dehydrogenase [ubiquinone] 1 beta subcomplex subunit 10 OS=Homo sapiens OX=9606 GN=NDUFB10 PE=1 SV=3	4	3	3	4		6879500	5417000	6785800	9664200		1397400	922960	426860	1204100
174	P07814	Bifunctional glutamate/proline--tRNA ligase;Glutamate--tRNA ligase;Proline--tRNA ligase	EPRS	sp|P07814|SYEP_HUMAN Bifunctional glutamate/proline--tRNA ligase OS=Homo sapiens OX=9606 GN=EPRS1 PE=1 SV=5	4	2	1	2		1725400	677130	0	827970		60312	14933	7932.1	16264
175	P08574	Cytochrome c1, heme protein, mitochondrial	CYC1	sp|P08574|CY1_HUMAN Cytochrome c1, heme protein, mitochondrial OS=Homo sapiens OX=9606 GN=CYC1 PE=1 SV=3	4	3	4	4		13837000	7582100	20164000	24081000		2013100	1225900	2740400	2327500
176	P09429;P10103;P63159;B2RPK0;P26583	High mobility group protein B1	HMGB1;Hmgb1	sp|P09429|HMGB1_HUMAN High mobility group protein B1 OS=Homo sapiens OX=9606 GN=HMGB1 PE=1 SV=3;sp|P10103|HMGB1_BOVIN High mobility group protein B1 OS=Bos taurus OX=9913 GN=HMGB1 PE=1 SV=3;sp|P63159|HMGB1_RAT High mobility group protein B1 OS=Rattus norve	4	3	3	2		10817000	2884300	2933100	2452200		5186900	1699600	841950	439410
177	P13804	Electron transfer flavoprotein subunit alpha, mitochondrial	ETFA	sp|P13804|ETFA_HUMAN Electron transfer flavoprotein subunit alpha, mitochondrial OS=Homo sapiens OX=9606 GN=ETFA PE=1 SV=1	4	2	1	1		4513100	2304300	0	0		553220	115190	102630	49139
178	P16615;Q93084;Q64518	Sarcoplasmic/endoplasmic reticulum calcium ATPase 2	ATP2A2	sp|P16615|AT2A2_HUMAN Sarcoplasmic/endoplasmic reticulum calcium ATPase 2 OS=Homo sapiens OX=9606 GN=ATP2A2 PE=1 SV=1	4	3	3	3		1993400	1023100	1452700	1693700		123560	68361	44470	43606
179	P18124	60S ribosomal protein L7	RPL7	sp|P18124|RL7_HUMAN 60S ribosomal protein L7 OS=Homo sapiens OX=9606 GN=RPL7 PE=1 SV=1	4	3	2	4		20070000	7899900	8160300	10295000		3155400	1177500	982440	1380300
180	P18621	60S ribosomal protein L17	RPL17	sp|P18621|RL17_HUMAN 60S ribosomal protein L17 OS=Homo sapiens OX=9606 GN=RPL17 PE=1 SV=3	4	4	3	2		7447400	5732600	7321400	8010600		2260700	2250600	1582800	1044200
181	P18669;P15259;Q8N0Y7;Q8MKE8	Phosphoglycerate mutase 1;Phosphoglycerate mutase 2	PGAM1;PGAM2	sp|P18669|PGAM1_HUMAN Phosphoglycerate mutase 1 OS=Homo sapiens OX=9606 GN=PGAM1 PE=1 SV=2;sp|P15259|PGAM2_HUMAN Phosphoglycerate mutase 2 OS=Homo sapiens OX=9606 GN=PGAM2 PE=1 SV=3	4	3	2	2		10898000	2746300	3621000	3476500		1508200	533000	403040	318660
182	P23246	Splicing factor, proline- and glutamine-rich	SFPQ	sp|P23246|SFPQ_HUMAN Splicing factor, proline- and glutamine-rich OS=Homo sapiens OX=9606 GN=SFPQ PE=1 SV=2	4	3	2	1		10281000	3535300	3574000	0		835270	188510	59737	5213.3
183	P23284	Peptidyl-prolyl cis-trans isomerase B	PPIB	sp|P23284|PPIB_HUMAN Peptidyl-prolyl cis-trans isomerase B OS=Homo sapiens OX=9606 GN=PPIB PE=1 SV=2	4	2	1	1		7671100	3141200	0	0		1815100	514070	293670	265230
184	P23396;Q06559	40S ribosomal protein S3	RPS3	sp|P23396|RS3_HUMAN 40S ribosomal protein S3 OS=Homo sapiens OX=9606 GN=RPS3 PE=1 SV=2	4	2	3	4		10151000	5736700	6321900	5816300		1703000	385050	880110	780130
185	P27797	Calreticulin	CALR	sp|P27797|CALR_HUMAN Calreticulin OS=Homo sapiens OX=9606 GN=CALR PE=1 SV=1	4	3	4	3		9440100	3319700	5938900	4705100		1198500	352090	669150	344070
186	P30044;P99029	Peroxiredoxin-5, mitochondrial	PRDX5	sp|P30044|PRDX5_HUMAN Peroxiredoxin-5, mitochondrial OS=Homo sapiens OX=9606 GN=PRDX5 PE=1 SV=4	4	2	2	1		4198400	2977500	3577500	0		1205400	272170	399040	154760
187	P31943	Heterogeneous nuclear ribonucleoprotein H;Heterogeneous nuclear ribonucleoprotein H, N-terminally processed	HNRNPH1	sp|P31943|HNRH1_HUMAN Heterogeneous nuclear ribonucleoprotein H OS=Homo sapiens OX=9606 GN=HNRNPH1 PE=1 SV=4	4	5	4	5		20613000	12031000	8164400	8223400		2960800	1751400	1169900	996600
188	P32119	Peroxiredoxin-2	PRDX2	sp|P32119|PRDX2_HUMAN Peroxiredoxin-2 OS=Homo sapiens OX=9606 GN=PRDX2 PE=1 SV=5	4	4	2	2		8948400	3979700	4091600	5070500		1644200	689060	423020	432900
189	P39023;Q92901	60S ribosomal protein L3;60S ribosomal protein L3-like	RPL3;RPL3L	sp|P39023|RL3_HUMAN 60S ribosomal protein L3 OS=Homo sapiens OX=9606 GN=RPL3 PE=1 SV=2;sp|Q92901|RL3L_HUMAN 60S ribosomal protein L3-like OS=Homo sapiens OX=9606 GN=RPL3L PE=2 SV=3	4	4	3	2		6063600	2255900	2700900	2767100		705570	329360	252700	139030
190	P42677;Q71UM5	40S ribosomal protein S27	RPS27	sp|P42677|RS27_HUMAN 40S ribosomal protein S27 OS=Homo sapiens OX=9606 GN=RPS27 PE=1 SV=3	4	5	5	4		73838000	32225000	51073000	59729000		24204000	14054000	19026000	17859000
191	P46781;P55935	40S ribosomal protein S9	RPS9	sp|P46781|RS9_HUMAN 40S ribosomal protein S9 OS=Homo sapiens OX=9606 GN=RPS9 PE=1 SV=3	4	5	7	6		10977000	3623300	5697500	6049700		2294000	1171000	1642900	1387900
192	P48047;Q24439	ATP synthase subunit O, mitochondrial	ATP5O	sp|P48047|ATPO_HUMAN ATP synthase subunit O, mitochondrial OS=Homo sapiens OX=9606 GN=ATP5PO PE=1 SV=1	4	6	7	7		11498000	6828400	9709800	9297700		2730600	2654200	4312800	3176800
193	P48643	T-complex protein 1 subunit epsilon	CCT5	sp|P48643|TCPE_HUMAN T-complex protein 1 subunit epsilon OS=Homo sapiens OX=9606 GN=CCT5 PE=1 SV=1	4	2	2	1		2839800	1381700	0	0		275230	101350	47959	11585
194	P50914;P55841	60S ribosomal protein L14	RPL14	sp|P50914|RL14_HUMAN 60S ribosomal protein L14 OS=Homo sapiens OX=9606 GN=RPL14 PE=1 SV=4	4	5	3	5		8195500	3970800	4880800	5724900		3943000	2184300	1635600	1893300
195	P51571;Q62186	Translocon-associated protein subunit delta	SSR4	sp|P51571|SSRD_HUMAN Translocon-associated protein subunit delta OS=Homo sapiens OX=9606 GN=SSR4 PE=1 SV=1	4	3	5	5		9242100	7559000	5974700	7856100		2304400	2203500	2392200	2550900
196	P52597	Heterogeneous nuclear ribonucleoprotein F;Heterogeneous nuclear ribonucleoprotein F, N-terminally processed	HNRNPF	sp|P52597|HNRPF_HUMAN Heterogeneous nuclear ribonucleoprotein F OS=Homo sapiens OX=9606 GN=HNRNPF PE=1 SV=3	4	2	1	1		0	0	0	0		1314200	64729	320860	81024
197	P53350;Q07832	Serine/threonine-protein kinase PLK1	PLK1;Plk1	sp|P53350|PLK1_HUMAN Serine/threonine-protein kinase PLK1 OS=Homo sapiens OX=9606 GN=PLK1 PE=1 SV=1;sp|Q07832|PLK1_MOUSE Serine/threonine-protein kinase PLK1 OS=Mus musculus OX=10090 GN=Plk1 PE=1 SV=2	4	6	0	0		2888100	3909300	0	0		230520	549990	0	0
198	P53396;Q91V92;P16638	ATP-citrate synthase	ACLY	sp|P53396|ACLY_HUMAN ATP-citrate synthase OS=Homo sapiens OX=9606 GN=ACLY PE=1 SV=3	4	2	2	2		3919800	2011600	0	0		190000	65546	20048	23711
199	P54136	Arginine--tRNA ligase, cytoplasmic	RARS	sp|P54136|SYRC_HUMAN Arginine--tRNA ligase, cytoplasmic OS=Homo sapiens OX=9606 GN=RARS1 PE=1 SV=2	4	3	3	2		3647900	1083000	1200800	1333200		268140	73020	88520	54275
200	P60953	Cell division control protein 42 homolog	CDC42	sp|P60953|CDC42_HUMAN Cell division control protein 42 homolog OS=Homo sapiens OX=9606 GN=CDC42 PE=1 SV=2	4	2	3	3		4491900	3168500	2901200	2619700		1348200	715950	659350	475430
201	P62280;P62281;P61270	40S ribosomal protein S11	RPS11;Rps11	sp|P62280|RS11_HUMAN 40S ribosomal protein S11 OS=Homo sapiens OX=9606 GN=RPS11 PE=1 SV=3;sp|P62281|RS11_MOUSE 40S ribosomal protein S11 OS=Mus musculus OX=10090 GN=Rps11 PE=1 SV=3;sp|P61270|RS11_MACFA 40S ribosomal protein S11 OS=Macaca fascicularis OX=95	4	4	5	5		14403000	5979600	10791000	12892000		3627100	1584300	2967800	2591500
202	P61313	60S ribosomal protein L15	RPL15	sp|P61313|RL15_HUMAN 60S ribosomal protein L15 OS=Homo sapiens OX=9606 GN=RPL15 PE=1 SV=2	4	2	1	1		5540300	2708500	0	0		1207900	595410	258050	374290
203	P61604	10 kDa heat shock protein, mitochondrial	HSPE1	sp|P61604|CH10_HUMAN 10 kDa heat shock protein, mitochondrial OS=Homo sapiens OX=9606 GN=HSPE1 PE=1 SV=2	4	4	4	4		28652000	10633000	13504000	9335900		10647000	4958400	5003900	2574100
204	P62906	60S ribosomal protein L10a	RPL10A	sp|P62906|RL10A_HUMAN 60S ribosomal protein L10a OS=Homo sapiens OX=9606 GN=RPL10A PE=1 SV=2	4	4	2	3		8716300	3989100	6115400	5365700		2469300	1273200	527940	1053700
205	P63244;P63243;O18640	Guanine nucleotide-binding protein subunit beta-2-like 1;Guanine nucleotide-binding protein subunit beta-2-like 1, N-terminally processed	GNB2L1	sp|P63244|RACK1_HUMAN Receptor of activated protein C kinase 1 OS=Homo sapiens OX=9606 GN=RACK1 PE=1 SV=3;sp|P63243|RACK1_BOVIN Receptor of activated protein C kinase 1 OS=Bos taurus OX=9913 GN=RACK1 PE=2 SV=3	4	4	3	3		4234300	1718600	2195800	1949900		570250	386840	187940	213140
206	P78371	T-complex protein 1 subunit beta	CCT2	sp|P78371|TCPB_HUMAN T-complex protein 1 subunit beta OS=Homo sapiens OX=9606 GN=CCT2 PE=1 SV=4	4	4	2	2		6193900	2416800	2800300	2606100		411640	278510	177100	83118
207	P84098	60S ribosomal protein L19	RPL19	sp|P84098|RL19_HUMAN 60S ribosomal protein L19 OS=Homo sapiens OX=9606 GN=RPL19 PE=1 SV=1	4	2	3	2		11892000	4994100	5032400	0		2582400	1082900	1291500	1050200
208	Q01105;P0DME0	Protein SET;Protein SETSIP	SET;SETSIP	sp|Q01105|SET_HUMAN Protein SET OS=Homo sapiens OX=9606 GN=SET PE=1 SV=3;sp|P0DME0|SETLP_HUMAN Protein SETSIP OS=Homo sapiens OX=9606 GN=SETSIP PE=1 SV=1	4	3	3	1		7303100	4094300	6053100	0		2865100	491850	1530800	105220
209	Q02878;P21533	60S ribosomal protein L6	RPL6;Rpl6	sp|Q02878|RL6_HUMAN 60S ribosomal protein L6 OS=Homo sapiens OX=9606 GN=RPL6 PE=1 SV=3;sp|P21533|RL6_RAT 60S ribosomal protein L6 OS=Rattus norvegicus OX=10116 GN=Rpl6 PE=1 SV=5	4	6	5	5		16247000	7842300	7979200	10173000		2297500	1664200	1314400	1469500
210	Q04837;P28042	Single-stranded DNA-binding protein, mitochondrial	SSBP1	sp|Q04837|SSBP_HUMAN Single-stranded DNA-binding protein, mitochondrial OS=Homo sapiens OX=9606 GN=SSBP1 PE=1 SV=1	4	4	5	5		8090900	6626000	17580000	17368000		2797200	2308900	6319800	5106000
211	Q6NUK1	Calcium-binding mitochondrial carrier protein SCaMC-1	SLC25A24	sp|Q6NUK1|SCMC1_HUMAN Calcium-binding mitochondrial carrier protein SCaMC-1 OS=Homo sapiens OX=9606 GN=SLC25A24 PE=1 SV=2	4	2	1	0		2793000	1293900	0	0		381970	92175	29656	0
212	Q8NBS9	Thioredoxin domain-containing protein 5	TXNDC5	sp|Q8NBS9|TXND5_HUMAN Thioredoxin domain-containing protein 5 OS=Homo sapiens OX=9606 GN=TXNDC5 PE=1 SV=2	4	3	2	4		2459200	1278000	1344100	1435600		254020	149760	35674	154140
213	Q8NI60;Q60936	Atypical kinase ADCK3, mitochondrial	ADCK3;Adck3	sp|Q8NI60|COQ8A_HUMAN Atypical kinase COQ8A, mitochondrial OS=Homo sapiens OX=9606 GN=COQ8A PE=1 SV=1;sp|Q60936|COQ8A_MOUSE Atypical kinase COQ8A, mitochondrial OS=Mus musculus OX=10090 GN=Coq8a PE=1 SV=2	4	2	0	0		0	0	0	0		436840	270830	0	0
214	Q99714	3-hydroxyacyl-CoA dehydrogenase type-2	HSD17B10	sp|Q99714|HCD2_HUMAN 3-hydroxyacyl-CoA dehydrogenase type-2 OS=Homo sapiens OX=9606 GN=HSD17B10 PE=1 SV=3	4	4	1	1		5431200	2803100	0	0		1107200	731500	44602	23987
215	Q9HCN8	Stromal cell-derived factor 2-like protein 1	SDF2L1	sp|Q9HCN8|SDF2L_HUMAN Stromal cell-derived factor 2-like protein 1 OS=Homo sapiens OX=9606 GN=SDF2L1 PE=1 SV=2	4	3	2	1		13212000	8097100	0	0		1873400	1240500	220370	0
216	Q9NXS2;Q8BH73	Glutaminyl-peptide cyclotransferase-like protein	QPCTL	sp|Q9NXS2|QPCTL_HUMAN Glutaminyl-peptide cyclotransferase-like protein OS=Homo sapiens OX=9606 GN=QPCTL PE=1 SV=2	4	6	5	4		3727600	5017500	4481100	5834300		572160	1429900	679700	1010600
217	Q9P035	Very-long-chain (3R)-3-hydroxyacyl-CoA dehydratase 3	HACD3	sp|Q9P035|HACD3_HUMAN Very-long-chain (3R)-3-hydroxyacyl-CoA dehydratase 3 OS=Homo sapiens OX=9606 GN=HACD3 PE=1 SV=2	4	4	4	4		3859800	2089500	4859400	4868100		750010	481300	932670	731690
218	Q9UJZ1	Stomatin-like protein 2, mitochondrial	STOML2	sp|Q9UJZ1|STML2_HUMAN Stomatin-like protein 2, mitochondrial OS=Homo sapiens OX=9606 GN=STOML2 PE=1 SV=1	4	4	1	1		3781900	2077700	0	0		348310	344430	21699	0
219	Q9Y2R9	28S ribosomal protein S7, mitochondrial	MRPS7	sp|Q9Y2R9|RT07_HUMAN 28S ribosomal protein S7, mitochondrial OS=Homo sapiens OX=9606 GN=MRPS7 PE=1 SV=2	4	6	6	5		5028800	4490800	8281600	7537900		846770	1398500	1726000	1301700
220	P11310;A5A6I0	Medium-chain specific acyl-CoA dehydrogenase, mitochondrial	ACADM	sp|P11310|ACADM_HUMAN Medium-chain specific acyl-CoA dehydrogenase, mitochondrial OS=Homo sapiens OX=9606 GN=ACADM PE=1 SV=1;sp|A5A6I0|ACADM_PANTR Medium-chain specific acyl-CoA dehydrogenase, mitochondrial OS=Pan troglodytes OX=9598 GN=ACADM PE=2 SV=1	3	2	2	0		3017900	1250600	1262100	0		343670	159640	130890	0
221	P61224;P61223;A5A6J7;A6NIZ1;P18613;Q6TEN1	Ras-related protein Rap-1b;Ras-related protein Rap-1b-like protein	RAP1B;rap1b	sp|P61224|RAP1B_HUMAN Ras-related protein Rap-1b OS=Homo sapiens OX=9606 GN=RAP1B PE=1 SV=1;sp|P61223|RAP1B_BOVIN Ras-related protein Rap-1b OS=Bos taurus OX=9913 GN=RAP1B PE=2 SV=1;sp|A5A6J7|RAP1B_PANTR Ras-related protein Rap-1b OS=Pan troglodytes OX=959	3	2	1	1		6376300	3044900	0	0		914780	493130	402280	394240
222	O00148;Q13838;Q9Z1N5;P60024;P0CQ97;P0CQ96;A6R603;Q1DI07;Q07478	ATP-dependent RNA helicase DDX39A;Spliceosome RNA helicase DDX39B;Spliceosome RNA helicase Ddx39b	DDX39A;DDX39B;Ddx39b	sp|O00148|DX39A_HUMAN ATP-dependent RNA helicase DDX39A OS=Homo sapiens OX=9606 GN=DDX39A PE=1 SV=2;sp|Q13838|DX39B_HUMAN Spliceosome RNA helicase DDX39B OS=Homo sapiens OX=9606 GN=DDX39B PE=1 SV=1;sp|Q9Z1N5|DX39B_MOUSE Spliceosome RNA helicase Ddx39b OS=M	3	1	2	2		3870100	0	1465200	1295300		300760	80842	139130	109810
223	O00571;O15523;Q62167;Q62095;P0CQ75;P0CQ74;Q1DJF0;Q9NQI0;A6QXC1;Q1DZK8	ATP-dependent RNA helicase DDX3X;ATP-dependent RNA helicase DDX3Y	DDX3X;DDX3Y;Ddx3x;Ddx3y	sp|O00571|DDX3X_HUMAN ATP-dependent RNA helicase DDX3X OS=Homo sapiens OX=9606 GN=DDX3X PE=1 SV=3;sp|O15523|DDX3Y_HUMAN ATP-dependent RNA helicase DDX3Y OS=Homo sapiens OX=9606 GN=DDX3Y PE=1 SV=2;sp|Q62167|DDX3X_MOUSE ATP-dependent RNA helicase DDX3X OS=Mu	3	1	1	1		0	0	0	0		209800	34227	72314	53254
224	O14773	Tripeptidyl-peptidase 1	TPP1	sp|O14773|TPP1_HUMAN Tripeptidyl-peptidase 1 OS=Homo sapiens OX=9606 GN=TPP1 PE=1 SV=2	3	3	3	3		15721000	8113300	6912200	5908300		1044600	864170	531380	489490
225	O43707;P12814;Q08043	Alpha-actinin-4;Alpha-actinin-1	ACTN4;ACTN1	sp|O43707|ACTN4_HUMAN Alpha-actinin-4 OS=Homo sapiens OX=9606 GN=ACTN4 PE=1 SV=2;sp|P12814|ACTN1_HUMAN Alpha-actinin-1 OS=Homo sapiens OX=9606 GN=ACTN1 PE=1 SV=2	3	1	2	0		4081000	0	2115100	0		83840	37769	54966	0
226	O43819	Protein SCO2 homolog, mitochondrial	SCO2	sp|O43819|SCO2_HUMAN Protein SCO2 homolog, mitochondrial OS=Homo sapiens OX=9606 GN=SCO2 PE=1 SV=3	3	3	4	4		9907200	8477800	15491000	17061000		1571500	1765500	3689100	3795100
227	P39656;O54734	Dolichyl-diphosphooligosaccharide--protein glycosyltransferase 48 kDa subunit	DDOST;Ddost	sp|P39656|OST48_HUMAN Dolichyl-diphosphooligosaccharide--protein glycosyltransferase 48 kDa subunit OS=Homo sapiens OX=9606 GN=DDOST PE=1 SV=4;sp|O54734|OST48_MOUSE Dolichyl-diphosphooligosaccharide--protein glycosyltransferase 48 kDa subunit OS=Mus muscul	3	2	2	2		3510800	1659100	0	2199400		273090	152270	285410	166620
228	O75390	Citrate synthase, mitochondrial	CS	sp|O75390|CISY_HUMAN Citrate synthase, mitochondrial OS=Homo sapiens OX=9606 GN=CS PE=1 SV=2	3	1	2	0		8845100	0	4207900	0		995800	140070	337940	0
229	O75396	Vesicle-trafficking protein SEC22b	SEC22B	sp|O75396|SC22B_HUMAN Vesicle-trafficking protein SEC22b OS=Homo sapiens OX=9606 GN=SEC22B PE=1 SV=4	3	2	3	2		3300300	1424200	1460400	2162100		393710	121850	180370	143230
230	O75964	ATP synthase subunit g, mitochondrial	ATP5L	sp|O75964|ATP5L_HUMAN ATP synthase subunit g, mitochondrial OS=Homo sapiens OX=9606 GN=ATP5MG PE=1 SV=3	3	2	2	2		2223100	1989400	2863100	2841400		1290900	511640	549610	415510
231	P00367;P00366;P49448	Glutamate dehydrogenase 1, mitochondrial;Glutamate dehydrogenase 2, mitochondrial	GLUD1;GLUD2	sp|P00367|DHE3_HUMAN Glutamate dehydrogenase 1, mitochondrial OS=Homo sapiens OX=9606 GN=GLUD1 PE=1 SV=2;sp|P00366|DHE3_BOVIN Glutamate dehydrogenase 1, mitochondrial OS=Bos taurus OX=9913 GN=GLUD1 PE=1 SV=2;sp|P49448|DHE4_HUMAN Glutamate dehydrogenase 2,	3	3	2	2		9219800	3380200	3424500	3582000		480650	214300	174540	126390
232	P04181;P04182	Ornithine aminotransferase, mitochondrial;Ornithine aminotransferase, hepatic form;Ornithine aminotransferase, renal form	OAT	sp|P04181|OAT_HUMAN Ornithine aminotransferase, mitochondrial OS=Homo sapiens OX=9606 GN=OAT PE=1 SV=1	3	2	0	0		2655500	812920	0	0		328810	65961	0	0
233	P04439;P13749;P30382;P30378;P30377;P01893;P30511;P30376;P30375;P30387;P30385	HLA class I histocompatibility antigen, A-3 alpha chain;Putative HLA class I histocompatibility antigen, alpha chain H	HLA-A;HLA-H	sp|P04439|HLAA_HUMAN HLA class I histocompatibility antigen, A alpha chain OS=Homo sapiens OX=9606 GN=HLA-A PE=1 SV=2;sp|P13749|1A04_PANTR Patr class I histocompatibility antigen, A-126 alpha chain OS=Pan troglodytes OX=9598 GN=Patr-A PE=2 SV=1;sp|P30382|1	3	2	3	4		3639100	1918000	0	1824800		344540	104500	236420	200560
234	P08670;Q5R1W8;P41219	Vimentin	VIM	sp|P08670|VIME_HUMAN Vimentin OS=Homo sapiens OX=9606 GN=VIM PE=1 SV=4;sp|Q5R1W8|VIME_PANTR Vimentin OS=Pan troglodytes OX=9598 GN=VIM PE=2 SV=4	3	1	2	2		5043300	0	0	3056500		338940	35927	106540	122320
235	P09622;P09623	Dihydrolipoyl dehydrogenase, mitochondrial	DLD	sp|P09622|DLDH_HUMAN Dihydrolipoyl dehydrogenase, mitochondrial OS=Homo sapiens OX=9606 GN=DLD PE=1 SV=2;sp|P09623|DLDH_PIG Dihydrolipoyl dehydrogenase, mitochondrial OS=Sus scrofa OX=9823 GN=DLD PE=1 SV=1	3	2	2	1		2884900	972030	1220100	0		284340	95970	96917	41665
236	P11177;P11966	Pyruvate dehydrogenase E1 component subunit beta, mitochondrial	PDHB	sp|P11177|ODPB_HUMAN Pyruvate dehydrogenase E1 component subunit beta, mitochondrial OS=Homo sapiens OX=9606 GN=PDHB PE=1 SV=3;sp|P11966|ODPB_BOVIN Pyruvate dehydrogenase E1 component subunit beta, mitochondrial OS=Bos taurus OX=9913 GN=PDHB PE=1 SV=2	3	1	1	0		0	0	0	0		421360	104990	33232	0
237	P12956;P23475	X-ray repair cross-complementing protein 6	XRCC6	sp|P12956|XRCC6_HUMAN X-ray repair cross-complementing protein 6 OS=Homo sapiens OX=9606 GN=XRCC6 PE=1 SV=2	3	1	2	2		0	0	0	0		357720	84611	116510	62550
238	P14314;O08795;Q28034	Glucosidase 2 subunit beta	PRKCSH	sp|P14314|GLU2B_HUMAN Glucosidase 2 subunit beta OS=Homo sapiens OX=9606 GN=PRKCSH PE=1 SV=2	3	1	1	0		0	0	0	0		139770	45163	10171	0
239	P14866	Heterogeneous nuclear ribonucleoprotein L	HNRNPL	sp|P14866|HNRPL_HUMAN Heterogeneous nuclear ribonucleoprotein L OS=Homo sapiens OX=9606 GN=HNRNPL PE=1 SV=2	3	1	1	2		0	0	0	0		149290	207750	77441	161670
240	P20674	Cytochrome c oxidase subunit 5A, mitochondrial	COX5A	sp|P20674|COX5A_HUMAN Cytochrome c oxidase subunit 5A, mitochondrial OS=Homo sapiens OX=9606 GN=COX5A PE=1 SV=2	3	2	1	1		10227000	7029800	0	0		1562400	646780	233880	0
241	P20700	Lamin-B1	LMNB1	sp|P20700|LMNB1_HUMAN Lamin-B1 OS=Homo sapiens OX=9606 GN=LMNB1 PE=1 SV=2	3	2	2	2		1819800	0	820170	780080		115940	30930	36110	34567
242	P21333	Filamin-A	FLNA	sp|P21333|FLNA_HUMAN Filamin-A OS=Homo sapiens OX=9606 GN=FLNA PE=1 SV=4	3	3	3	3		2462300	719090	841880	946940		36384	15646	16407	14231
243	P22102	Trifunctional purine biosynthetic protein adenosine-3;Phosphoribosylamine--glycine ligase;Phosphoribosylformylglycinamidine cyclo-ligase;Phosphoribosylglycinamide formyltransferase	GART	sp|P22102|PUR2_HUMAN Trifunctional purine biosynthetic protein adenosine-3 OS=Homo sapiens OX=9606 GN=GART PE=1 SV=1	3	2	1	1		0	0	0	0		159830	41057	43795	22077
244	P23526;P83783	Adenosylhomocysteinase	AHCY	sp|P23526|SAHH_HUMAN Adenosylhomocysteinase OS=Homo sapiens OX=9606 GN=AHCY PE=1 SV=4	3	2	1	1		3043000	946840	0	0		344620	112200	62397	43253
245	P24752	Acetyl-CoA acetyltransferase, mitochondrial	ACAT1	sp|P24752|THIL_HUMAN Acetyl-CoA acetyltransferase, mitochondrial OS=Homo sapiens OX=9606 GN=ACAT1 PE=1 SV=1	3	2	1	1		1985500	781210	0	0		244720	73594	32494	28279
246	P25398	40S ribosomal protein S12	RPS12	sp|P25398|RS12_HUMAN 40S ribosomal protein S12 OS=Homo sapiens OX=9606 GN=RPS12 PE=1 SV=3	3	3	3	2		8351300	2722000	3056500	0		1399900	711410	672360	440370
247	P25789	Proteasome subunit alpha type-4	PSMA4	sp|P25789|PSA4_HUMAN Proteasome subunit alpha type-4 OS=Homo sapiens OX=9606 GN=PSMA4 PE=1 SV=1	3	1	0	2		0	0	0	0		584990	288710	0	271150
248	P27348	14-3-3 protein theta	YWHAQ	sp|P27348|1433T_HUMAN 14-3-3 protein theta OS=Homo sapiens OX=9606 GN=YWHAQ PE=1 SV=1	3	1	1	1		0	0	0	0		546220	123800	120140	74885
249	P28799	Granulins;Acrogranin;Paragranulin;Granulin-1;Granulin-2;Granulin-3;Granulin-4;Granulin-5;Granulin-6;Granulin-7	GRN	sp|P28799|GRN_HUMAN Progranulin OS=Homo sapiens OX=9606 GN=GRN PE=1 SV=2	3	2	1	0		5166200	3128400	0	0		397950	270770	15991	0
250	P30041;O35244	Peroxiredoxin-6	PRDX6	sp|P30041|PRDX6_HUMAN Peroxiredoxin-6 OS=Homo sapiens OX=9606 GN=PRDX6 PE=1 SV=3	3	3	2	2		5076600	2254700	2032600	0		747310	391770	253810	277410
251	P30048	Thioredoxin-dependent peroxide reductase, mitochondrial	PRDX3	sp|P30048|PRDX3_HUMAN Thioredoxin-dependent peroxide reductase, mitochondrial OS=Homo sapiens OX=9606 GN=PRDX3 PE=1 SV=3	3	4	3	3		13520000	4193100	6573700	4955100		1351200	784900	871080	484860
252	P31930;P31800	Cytochrome b-c1 complex subunit 1, mitochondrial	UQCRC1	sp|P31930|QCR1_HUMAN Cytochrome b-c1 complex subunit 1, mitochondrial OS=Homo sapiens OX=9606 GN=UQCRC1 PE=1 SV=3;sp|P31800|QCR1_BOVIN Cytochrome b-c1 complex subunit 1, mitochondrial OS=Bos taurus OX=9913 GN=UQCRC1 PE=1 SV=2	3	2	3	3		4058100	1888200	3006500	4032200		365110	168760	314690	333530
253	P31946;P61981;P31947	14-3-3 protein beta/alpha;14-3-3 protein beta/alpha, N-terminally processed;14-3-3 protein gamma;14-3-3 protein gamma, N-terminally processed	YWHAB;YWHAG	sp|P31946|1433B_HUMAN 14-3-3 protein beta/alpha OS=Homo sapiens OX=9606 GN=YWHAB PE=1 SV=3;sp|P61981|1433G_HUMAN 14-3-3 protein gamma OS=Homo sapiens OX=9606 GN=YWHAG PE=1 SV=2	3	2	1	1		3424500	761800	0	0		290490	75604	58728	4897.3
254	P43487;P34022	Ran-specific GTPase-activating protein	RANBP1;Ranbp1	sp|P43487|RANG_HUMAN Ran-specific GTPase-activating protein OS=Homo sapiens OX=9606 GN=RANBP1 PE=1 SV=1;sp|P34022|RANG_MOUSE Ran-specific GTPase-activating protein OS=Mus musculus OX=10090 GN=Ranbp1 PE=1 SV=2	3	2	2	2		9952200	2506900	2776900	2582900		2813300	515080	488810	339690
255	P35606;O55029	Coatomer subunit beta	COPB2;Copb2	sp|P35606|COPB2_HUMAN Coatomer subunit beta OS=Homo sapiens OX=9606 GN=COPB2 PE=1 SV=2;sp|O55029|COPB2_MOUSE Coatomer subunit beta OS=Mus musculus OX=10090 GN=Copb2 PE=1 SV=2	3	1	26	26		277010	0	24228000	26562000		70111	8269.5	5300000	5499700
256	P46777	60S ribosomal protein L5	RPL5	sp|P46777|RL5_HUMAN 60S ribosomal protein L5 OS=Homo sapiens OX=9606 GN=RPL5 PE=1 SV=3	3	2	0	0		9825000	4138000	0	0		1517700	739890	0	0
257	P46778	60S ribosomal protein L21	RPL21	sp|P46778|RL21_HUMAN 60S ribosomal protein L21 OS=Homo sapiens OX=9606 GN=RPL21 PE=1 SV=2	3	1	2	2		8166600	0	5920800	0		3099100	430100	717450	1410300
258	P48444	Coatomer subunit delta	ARCN1	sp|P48444|COPD_HUMAN Coatomer subunit delta OS=Homo sapiens OX=9606 GN=ARCN1 PE=1 SV=1	3	2	4	4		716920	604470	1812400	3208000		48439	29811	231230	224760
259	P50402	Emerin	EMD	sp|P50402|EMD_HUMAN Emerin OS=Homo sapiens OX=9606 GN=EMD PE=1 SV=1	3	3	3	3		13650000	15443000	13028000	14576000		2828700	1567200	2971200	1546000
260	P51648	Fatty aldehyde dehydrogenase	ALDH3A2	sp|P51648|AL3A2_HUMAN Aldehyde dehydrogenase family 3 member A2 OS=Homo sapiens OX=9606 GN=ALDH3A2 PE=1 SV=1	3	3	3	2		3842500	2163100	4322200	3593900		277120	198860	243200	262820
261	P54577	Tyrosine--tRNA ligase, cytoplasmic;Tyrosine--tRNA ligase, cytoplasmic, N-terminally processed	YARS	sp|P54577|SYYC_HUMAN Tyrosine--tRNA ligase, cytoplasmic OS=Homo sapiens OX=9606 GN=YARS1 PE=1 SV=4	3	1	0	1		0	0	0	0		101000	11033	0	7494.8
262	P54709	Sodium/potassium-transporting ATPase subunit beta-3	ATP1B3	sp|P54709|AT1B3_HUMAN Sodium/potassium-transporting ATPase subunit beta-3 OS=Homo sapiens OX=9606 GN=ATP1B3 PE=1 SV=1	3	1	1	1		0	0	0	0		641080	109960	210730	166610
263	P55036	26S proteasome non-ATPase regulatory subunit 4	PSMD4	sp|P55036|PSMD4_HUMAN 26S proteasome non-ATPase regulatory subunit 4 OS=Homo sapiens OX=9606 GN=PSMD4 PE=1 SV=1	3	0	0	1		0	0	0	0		317980	0	0	40413
264	P55060;Q7SZC2	Exportin-2	CSE1L	sp|P55060|XPO2_HUMAN Exportin-2 OS=Homo sapiens OX=9606 GN=CSE1L PE=1 SV=3	3	2	1	1		3458400	1879600	0	0		131960	77251	22969	25169
265	P56134	ATP synthase subunit f, mitochondrial	ATP5J2	sp|P56134|ATPK_HUMAN ATP synthase subunit f, mitochondrial OS=Homo sapiens OX=9606 GN=ATP5MF PE=1 SV=3	3	2	1	2		10776000	13847000	0	0		6033900	7440800	480600	381010
266	P60468	Protein transport protein Sec61 subunit beta	SEC61B	sp|P60468|SC61B_HUMAN Protein transport protein Sec61 subunit beta OS=Homo sapiens OX=9606 GN=SEC61B PE=1 SV=2	3	2	1	1		9476800	10747000	0	0		2886600	3777700	573330	454090
267	P60660;P14649	Myosin light polypeptide 6	MYL6	sp|P60660|MYL6_HUMAN Myosin light polypeptide 6 OS=Homo sapiens OX=9606 GN=MYL6 PE=1 SV=2	3	2	3	1		6570300	3110000	3674200	0		1296800	399570	756250	117670
268	P61019;Q8WUD1	Ras-related protein Rab-2A	RAB2A	sp|P61019|RAB2A_HUMAN Ras-related protein Rab-2A OS=Homo sapiens OX=9606 GN=RAB2A PE=1 SV=1	3	3	2	2		0	0	0	0		26032	371020	287170	267240
269	P61353	60S ribosomal protein L27	RPL27	sp|P61353|RL27_HUMAN 60S ribosomal protein L27 OS=Homo sapiens OX=9606 GN=RPL27 PE=1 SV=2	3	3	3	3		11846000	5120800	4961500	5461300		4846800	1863900	2190800	1906200
270	P61586;Q9QUI0;Q6DHM9;P08134;Q62159;Q7T2E8;Q6NUX8;Q6DHE8	Transforming protein RhoA;Rho-related GTP-binding protein RhoC	RHOA;Rhoa;rhoab;RHOC;Rhoc;rhoac;rhoaa;rhoad	sp|P61586|RHOA_HUMAN Transforming protein RhoA OS=Homo sapiens OX=9606 GN=RHOA PE=1 SV=1;sp|Q9QUI0|RHOA_MOUSE Transforming protein RhoA OS=Mus musculus OX=10090 GN=Rhoa PE=1 SV=1;sp|Q6DHM9|RHOAB_DANRE Rho-related GTP-binding protein RhoA-B OS=Danio rerio O	3	3	2	3		10518000	7513100	7958200	8988700		2411600	2747600	1913000	2125600
271	P62081;P62084	40S ribosomal protein S7	RPS7	sp|P62081|RS7_HUMAN 40S ribosomal protein S7 OS=Homo sapiens OX=9606 GN=RPS7 PE=1 SV=1	3	1	0	0		0	0	0	0		1897600	0	0	0
272	P62316	Small nuclear ribonucleoprotein Sm D2	SNRPD2	sp|P62316|SMD2_HUMAN Small nuclear ribonucleoprotein Sm D2 OS=Homo sapiens OX=9606 GN=SNRPD2 PE=1 SV=1	3	1	3	1		3309200	0	1810600	0		725680	45162	366140	36958
273	P62318	Small nuclear ribonucleoprotein Sm D3	SNRPD3	sp|P62318|SMD3_HUMAN Small nuclear ribonucleoprotein Sm D3 OS=Homo sapiens OX=9606 GN=SNRPD3 PE=1 SV=1	3	3	2	3		6062700	2763700	2471600	3078900		2161600	1224200	525150	832420
274	P62491;Q15907	Ras-related protein Rab-11A;Ras-related protein Rab-11B	RAB11A;RAB11B	sp|P62491|RB11A_HUMAN Ras-related protein Rab-11A OS=Homo sapiens OX=9606 GN=RAB11A PE=1 SV=3;sp|Q15907|RB11B_HUMAN Ras-related protein Rab-11B OS=Homo sapiens OX=9606 GN=RAB11B PE=1 SV=4	3	2	2	2		8544700	4777100	5172500	6764200		1552800	581900	488210	528040
275	Q05639;P62631;P0CN31;P0CN30;P02994	Elongation factor 1-alpha 2	EEF1A2;Eef1a2	sp|Q05639|EF1A2_HUMAN Elongation factor 1-alpha 2 OS=Homo sapiens OX=9606 GN=EEF1A2 PE=1 SV=1;sp|P62631|EF1A2_MOUSE Elongation factor 1-alpha 2 OS=Mus musculus OX=10090 GN=Eef1a2 PE=1 SV=1	3	3	2	2		14968000	12091000	8635700	14120000		593980	1494100	671620	718030
276	P62750	60S ribosomal protein L23a	RPL23A	sp|P62750|RL23A_HUMAN 60S ribosomal protein L23a OS=Homo sapiens OX=9606 GN=RPL23A PE=1 SV=1	3	3	3	3		17348000	14303000	13842000	12605000		4733300	5869800	2593500	1505600
277	P62820;Q9H0U4;Q92928;P01123	Ras-related protein Rab-1A;Ras-related protein Rab-1B;Putative Ras-related protein Rab-1C	RAB1A;RAB1B;RAB1C	sp|P62820|RAB1A_HUMAN Ras-related protein Rab-1A OS=Homo sapiens OX=9606 GN=RAB1A PE=1 SV=3;sp|Q9H0U4|RAB1B_HUMAN Ras-related protein Rab-1B OS=Homo sapiens OX=9606 GN=RAB1B PE=1 SV=1;sp|Q92928|RAB1C_HUMAN Putative Ras-related protein Rab-1C OS=Homo sapien	3	3	3	3		16184000	6903500	7197400	7073600		1418200	803180	794350	1044100
278	P62847	40S ribosomal protein S24	RPS24	sp|P62847|RS24_HUMAN 40S ribosomal protein S24 OS=Homo sapiens OX=9606 GN=RPS24 PE=1 SV=1	3	2	3	1		0	0	0	0		1948000	761000	752730	647660
279	P62888;Q76KA2	60S ribosomal protein L30	RPL30	sp|P62888|RL30_HUMAN 60S ribosomal protein L30 OS=Homo sapiens OX=9606 GN=RPL30 PE=1 SV=2;sp|Q76KA2|RL30_MACFA 60S ribosomal protein L30 OS=Macaca fascicularis OX=9541 GN=RPL30 PE=3 SV=3	3	3	2	3		13750000	6184400	7822900	7180100		4833900	2762900	1268400	1732700
280	P62917	60S ribosomal protein L8	RPL8	sp|P62917|RL8_HUMAN 60S ribosomal protein L8 OS=Homo sapiens OX=9606 GN=RPL8 PE=1 SV=2	3	2	2	2		8071200	4769000	4707100	4547700		1971700	757550	628940	576120
281	P63000;P63001;Q6RUV5;P15153;P60763;P84095;P17081;Q9H4E5	Ras-related C3 botulinum toxin substrate 1;Ras-related C3 botulinum toxin substrate 2;Ras-related C3 botulinum toxin substrate 3	RAC1;Rac1;RAC2;RAC3	sp|P63000|RAC1_HUMAN Ras-related C3 botulinum toxin substrate 1 OS=Homo sapiens OX=9606 GN=RAC1 PE=1 SV=1;sp|P63001|RAC1_MOUSE Ras-related C3 botulinum toxin substrate 1 OS=Mus musculus OX=10090 GN=Rac1 PE=1 SV=1;sp|Q6RUV5|RAC1_RAT Ras-related C3 botulinum	3	2	1	1		4685700	3530100	0	0		669590	792380	269620	209710
282	P63104	14-3-3 protein zeta/delta	YWHAZ	sp|P63104|1433Z_HUMAN 14-3-3 protein zeta/delta OS=Homo sapiens OX=9606 GN=YWHAZ PE=1 SV=1	3	3	3	3		16766000	6028200	7864400	6496900		2348600	982120	1176300	846520
283	P63241;Q6IS14;Q9GZV4;Q8BGY2	Eukaryotic translation initiation factor 5A-1;Eukaryotic translation initiation factor 5A-1-like;Eukaryotic translation initiation factor 5A-2	EIF5A;EIF5AL1;EIF5A2;Eif5a2	sp|P63241|IF5A1_HUMAN Eukaryotic translation initiation factor 5A-1 OS=Homo sapiens OX=9606 GN=EIF5A PE=1 SV=2;sp|Q6IS14|IF5AL_HUMAN Eukaryotic translation initiation factor 5A-1-like OS=Homo sapiens OX=9606 GN=EIF5AL1 PE=2 SV=2;sp|Q9GZV4|IF5A2_HUMAN Eukar	3	1	1	1		0	0	0	0		1783800	926330	625270	354830
284	P67809;B5DE31	Nuclease-sensitive element-binding protein 1	YBX1	sp|P67809|YBOX1_HUMAN Y-box-binding protein 1 OS=Homo sapiens OX=9606 GN=YBX1 PE=1 SV=3	3	3	2	1		4526600	1415000	1716200	0		688660	283670	231080	123150
285	P84090;Q98874	Enhancer of rudimentary homolog	ERH;erh	sp|P84090|ERH_HUMAN Enhancer of rudimentary homolog OS=Homo sapiens OX=9606 GN=ERH PE=1 SV=1;sp|Q98874|ERH_DANRE Enhancer of rudimentary homolog OS=Danio rerio OX=7955 GN=erh PE=3 SV=1	3	3	1	1		10507000	4185700	5571600	0		3757800	1927800	1411400	772920
286	P99999;CON__P62894	Cytochrome c	CYCS	sp|P99999|CYC_HUMAN Cytochrome c OS=Homo sapiens OX=9606 GN=CYCS PE=1 SV=2	3	2	1	0		0	0	0	0		3531500	686740	286690	0
287	Q00587	Cdc42 effector protein 1	CDC42EP1	sp|Q00587|BORG5_HUMAN Cdc42 effector protein 1 OS=Homo sapiens OX=9606 GN=CDC42EP1 PE=1 SV=1	3	3	2	2		3431700	2618400	0	0		474770	448920	106370	111960
288	Q02543;Q7ZWJ4;P41093	60S ribosomal protein L18a	RPL18A	sp|Q02543|RL18A_HUMAN 60S ribosomal protein L18a OS=Homo sapiens OX=9606 GN=RPL18A PE=1 SV=2	3	3	3	2		10849000	5183300	5732700	5493400		1816800	1095400	988510	781150
289	Q09028;Q16576;Q24572	Histone-binding protein RBBP4;Histone-binding protein RBBP7	RBBP4;RBBP7	sp|Q09028|RBBP4_HUMAN Histone-binding protein RBBP4 OS=Homo sapiens OX=9606 GN=RBBP4 PE=1 SV=3;sp|Q16576|RBBP7_HUMAN Histone-binding protein RBBP7 OS=Homo sapiens OX=9606 GN=RBBP7 PE=1 SV=1	3	2	0	1		4820400	2075900	0	0		860250	256840	0	89167
290	Q12931	Heat shock protein 75 kDa, mitochondrial	TRAP1	sp|Q12931|TRAP1_HUMAN Heat shock protein 75 kDa, mitochondrial OS=Homo sapiens OX=9606 GN=TRAP1 PE=1 SV=3	3	2	1	0		5055600	1605600	0	0		308820	65275	99016	0
291	Q13347	Eukaryotic translation initiation factor 3 subunit I	EIF3I	sp|Q13347|EIF3I_HUMAN Eukaryotic translation initiation factor 3 subunit I OS=Homo sapiens OX=9606 GN=EIF3I PE=1 SV=1	3	2	1	2		3234900	0	0	1592300		391620	50748	37077	120180
292	Q14974;P52297	Importin subunit beta-1;Importin subunit beta	KPNB1;kpnb1	sp|Q14974|IMB1_HUMAN Importin subunit beta-1 OS=Homo sapiens OX=9606 GN=KPNB1 PE=1 SV=2;sp|P52297|IMB_XENLA Importin subunit beta OS=Xenopus laevis OX=8355 GN=kpnb1 PE=1 SV=3	3	2	4	3		8945800	2762100	3781000	5289100		417490	138220	194400	221170
293	Q5XKP0	Protein QIL1	QIL1	sp|Q5XKP0|MIC13_HUMAN MICOS complex subunit MIC13 OS=Homo sapiens OX=9606 GN=MICOS13 PE=1 SV=1	3	2	2	2		7401200	0	2377100	2450100		3670600	2132900	1072600	887070
294	Q8TEB1	DDB1- and CUL4-associated factor 11	DCAF11	sp|Q8TEB1|DCA11_HUMAN DDB1- and CUL4-associated factor 11 OS=Homo sapiens OX=9606 GN=DCAF11 PE=1 SV=1	3	3	1	2		2036900	1516000	0	2000500		165940	164040	18089	98451
295	Q92598;O95757	Heat shock protein 105 kDa	HSPH1	sp|Q92598|HS105_HUMAN Heat shock protein 105 kDa OS=Homo sapiens OX=9606 GN=HSPH1 PE=1 SV=1	3	2	1	0		6323400	4470400	0	0		154750	159840	6099.8	0
296	Q92947;P81140	Glutaryl-CoA dehydrogenase, mitochondrial	GCDH	sp|Q92947|GCDH_HUMAN Glutaryl-CoA dehydrogenase, mitochondrial OS=Homo sapiens OX=9606 GN=GCDH PE=1 SV=1	3	4	2	1		6964600	3878900	0	0		811610	526230	136790	53503
297	Q96IX5	Up-regulated during skeletal muscle growth protein 5	USMG5	sp|Q96IX5|ATPMD_HUMAN ATP synthase membrane subunit DAPIT, mitochondrial OS=Homo sapiens OX=9606 GN=ATP5MD PE=1 SV=1	3	3	3	3		27086000	21493000	12588000	15845000		15534000	13188000	5532700	5619600
298	Q96TA2	ATP-dependent zinc metalloprotease YME1L1	YME1L1	sp|Q96TA2|YMEL1_HUMAN ATP-dependent zinc metalloprotease YME1L1 OS=Homo sapiens OX=9606 GN=YME1L1 PE=1 SV=2	3	3	10	6		3943700	3086600	17173000	8046200		108220	73484	1084200	557150
299	Q99733	Nucleosome assembly protein 1-like 4	NAP1L4	sp|Q99733|NP1L4_HUMAN Nucleosome assembly protein 1-like 4 OS=Homo sapiens OX=9606 GN=NAP1L4 PE=1 SV=1	3	0	0	0		0	0	0	0		258220	0	0	0
300	Q9UMS4;Q99KP6	Pre-mRNA-processing factor 19	PRPF19;Prpf19	sp|Q9UMS4|PRP19_HUMAN Pre-mRNA-processing factor 19 OS=Homo sapiens OX=9606 GN=PRPF19 PE=1 SV=1;sp|Q99KP6|PRP19_MOUSE Pre-mRNA-processing factor 19 OS=Mus musculus OX=10090 GN=Prpf19 PE=1 SV=1	3	2	0	1		2019500	591820	0	0		249680	45375	0	20985
301	Q9BQE3	Tubulin alpha-1C chain	TUBA1C	sp|Q9BQE3|TBA1C_HUMAN Tubulin alpha-1C chain OS=Homo sapiens OX=9606 GN=TUBA1C PE=1 SV=1	3	1	2	2		0	0	0	0		724850	163330	530560	257040
302	Q9BUF5;Q9H4B7;CON__ENSEMBL:ENSBTAP00000025008	Tubulin beta-6 chain	TUBB6	sp|Q9BUF5|TBB6_HUMAN Tubulin beta-6 chain OS=Homo sapiens OX=9606 GN=TUBB6 PE=1 SV=1	3	3	1	3		0	0	0	0		182870	166470	40836	485570
303	Q9BVA1;Q13885;P24637	Tubulin beta-2B chain;Tubulin beta-2A chain	TUBB2B;TUBB2A	sp|Q9BVA1|TBB2B_HUMAN Tubulin beta-2B chain OS=Homo sapiens OX=9606 GN=TUBB2B PE=1 SV=1;sp|Q13885|TBB2A_HUMAN Tubulin beta-2A chain OS=Homo sapiens OX=9606 GN=TUBB2A PE=1 SV=1	3	3	2	2		5789800	0	4509000	0		677890	228650	273520	136990
304	Q9H3N1	Thioredoxin-related transmembrane protein 1	TMX1	sp|Q9H3N1|TMX1_HUMAN Thioredoxin-related transmembrane protein 1 OS=Homo sapiens OX=9606 GN=TMX1 PE=1 SV=1	3	3	2	2		4473100	1800600	1947300	1825700		722200	425130	283230	215930
305	Q9NW81	ATP synthase subunit s-like protein	ATP5SL	sp|Q9NW81|DMAC2_HUMAN Distal membrane-arm assembly complex protein 2 OS=Homo sapiens OX=9606 GN=DMAC2 PE=1 SV=3	3	3	1	1		3362500	1467400	0	0		563990	308680	93407	76940
306	Q9NXW2	DnaJ homolog subfamily B member 12	DNAJB12	sp|Q9NXW2|DJB12_HUMAN DnaJ homolog subfamily B member 12 OS=Homo sapiens OX=9606 GN=DNAJB12 PE=1 SV=5	3	3	3	4		0	2750200	3537000	3874700		216750	337860	270930	332240
307	Q9P032	NADH dehydrogenase [ubiquinone] 1 alpha subcomplex assembly factor 4	NDUFAF4	sp|Q9P032|NDUF4_HUMAN NADH dehydrogenase [ubiquinone] 1 alpha subcomplex assembly factor 4 OS=Homo sapiens OX=9606 GN=NDUFAF4 PE=1 SV=1	3	3	1	0		5500100	3996400	0	0		816560	774720	153800	0
308	Q9P0J0	NADH dehydrogenase [ubiquinone] 1 alpha subcomplex subunit 13	NDUFA13	sp|Q9P0J0|NDUAD_HUMAN NADH dehydrogenase [ubiquinone] 1 alpha subcomplex subunit 13 OS=Homo sapiens OX=9606 GN=NDUFA13 PE=1 SV=3	3	3	3	3		20520000	15235000	11242000	13336000		3497300	3170500	2357900	1942500
309	Q9P258	Protein RCC2	RCC2	sp|Q9P258|RCC2_HUMAN Protein RCC2 OS=Homo sapiens OX=9606 GN=RCC2 PE=1 SV=2	3	2	2	3		2404000	932220	983470	1045200		167720	72545	66505	59445
310	Q9UQ80	Proliferation-associated protein 2G4	PA2G4	sp|Q9UQ80|PA2G4_HUMAN Proliferation-associated protein 2G4 OS=Homo sapiens OX=9606 GN=PA2G4 PE=1 SV=3	3	2	3	2		6586400	2225300	2569500	1873900		422530	153240	184560	86675
311	Q9Y2S7	Polymerase delta-interacting protein 2	POLDIP2	sp|Q9Y2S7|PDIP2_HUMAN Polymerase delta-interacting protein 2 OS=Homo sapiens OX=9606 GN=POLDIP2 PE=1 SV=1	3	1	2	1		2574500	0	3981900	0		209890	54855	271470	0
312	P07910;O60812;B7ZW38;B2RXH8;P0DMR1	Heterogeneous nuclear ribonucleoproteins C1/C2;Heterogeneous nuclear ribonucleoprotein C-like 1;Heterogeneous nuclear ribonucleoprotein C-like 3;Heterogeneous nuclear ribonucleoprotein C-like 2;Heterogeneous nuclear ribonucleoprotein C-like 4	HNRNPC;HNRNPCL1;HNRNPCL3;HNRNPCL2;HNRNPCL4	sp|P07910|HNRPC_HUMAN Heterogeneous nuclear ribonucleoproteins C1/C2 OS=Homo sapiens OX=9606 GN=HNRNPC PE=1 SV=4;sp|O60812|HNRC1_HUMAN Heterogeneous nuclear ribonucleoprotein C-like 1 OS=Homo sapiens OX=9606 GN=HNRNPCL1 PE=1 SV=1;sp|B7ZW38|HNRC3_HUMAN Hete	2	3	2	2		9568500	0	3617700	0		785250	341110	261110	197410
313	Q99613;B5ME19	Eukaryotic translation initiation factor 3 subunit C;Eukaryotic translation initiation factor 3 subunit C-like protein	EIF3C;EIF3CL	sp|Q99613|EIF3C_HUMAN Eukaryotic translation initiation factor 3 subunit C OS=Homo sapiens OX=9606 GN=EIF3C PE=1 SV=1;sp|B5ME19|EIFCL_HUMAN Eukaryotic translation initiation factor 3 subunit C-like protein OS=Homo sapiens OX=9606 GN=EIF3CL PE=1 SV=1	2	1	2	2		2033400	0	951700	0		93761	17965	42700	32655
314	L0R8F8	NA	SMCR7L	sp|L0R8F8|MIDUO_HUMAN MIEF1 upstream open reading frame protein OS=Homo sapiens OX=9606 GN=MIEF1 PE=1 SV=1	2	0	1	1		0	0	0	0		1053100	0	364790	164840
315	O00299	Chloride intracellular channel protein 1	CLIC1	sp|O00299|CLIC1_HUMAN Chloride intracellular channel protein 1 OS=Homo sapiens OX=9606 GN=CLIC1 PE=1 SV=4	2	0	0	0		0	0	0	0		283700	0	0	0
316	O00483	Cytochrome c oxidase subunit NDUFA4	NDUFA4	sp|O00483|NDUA4_HUMAN Cytochrome c oxidase subunit NDUFA4 OS=Homo sapiens OX=9606 GN=NDUFA4 PE=1 SV=1	2	2	2	2		33495000	24449000	19230000	19493000		5572300	3979400	4085000	3628000
317	O14818;Q8TAA3	Proteasome subunit alpha type-7;Proteasome subunit alpha type-7-like	PSMA7;PSMA8	sp|O14818|PSA7_HUMAN Proteasome subunit alpha type-7 OS=Homo sapiens OX=9606 GN=PSMA7 PE=1 SV=1;sp|Q8TAA3|PSMA8_HUMAN Proteasome subunit alpha-type 8 OS=Homo sapiens OX=9606 GN=PSMA8 PE=2 SV=3	2	1	1	1		0	0	0	0		273720	149570	74027	47540
318	P19105;O14950;P24844	Myosin regulatory light chain 12A;Myosin regulatory light chain 12B;Myosin regulatory light polypeptide 9	MYL12A;MYL12B;MYL9	sp|P19105|ML12A_HUMAN Myosin regulatory light chain 12A OS=Homo sapiens OX=9606 GN=MYL12A PE=1 SV=2;sp|O14950|ML12B_HUMAN Myosin regulatory light chain 12B OS=Homo sapiens OX=9606 GN=MYL12B PE=1 SV=2;sp|P24844|MYL9_HUMAN Myosin regulatory light polypeptide	2	1	2	1		0	0	0	0		308820	186930	780140	168440
319	O14979	Heterogeneous nuclear ribonucleoprotein D-like	HNRNPDL	sp|O14979|HNRDL_HUMAN Heterogeneous nuclear ribonucleoprotein D-like OS=Homo sapiens OX=9606 GN=HNRNPDL PE=1 SV=3	2	1	1	0		0	0	0	0		164430	66030	78770	0
320	O14980;Q80U96	Exportin-1	XPO1;Xpo1	sp|O14980|XPO1_HUMAN Exportin-1 OS=Homo sapiens OX=9606 GN=XPO1 PE=1 SV=1;sp|Q80U96|XPO1_RAT Exportin-1 OS=Rattus norvegicus OX=10116 GN=Xpo1 PE=1 SV=1	2	1	2	1		3037900	0	1606900	0		98932	27338	49408	24783
321	O15173	Membrane-associated progesterone receptor component 2	PGRMC2	sp|O15173|PGRC2_HUMAN Membrane-associated progesterone receptor component 2 OS=Homo sapiens OX=9606 GN=PGRMC2 PE=1 SV=1	2	1	1	0		0	0	0	0		571640	526010	246650	0
322	P49755;Q63584;O35587;Q90515	Transmembrane emp24 domain-containing protein 10	TMED10;Tmed10	sp|P49755|TMEDA_HUMAN Transmembrane emp24 domain-containing protein 10 OS=Homo sapiens OX=9606 GN=TMED10 PE=1 SV=2;sp|Q63584|TMEDA_RAT Transmembrane emp24 domain-containing protein 10 OS=Rattus norvegicus OX=10116 GN=Tmed10 PE=1 SV=2;sp|O35587|TMEDA_MESAU	2	2	1	0		3806900	2577500	0	0		585870	479240	276680	0
323	O75190;P25686;Q6AYU3;Q8NHS0	DnaJ homolog subfamily B member 6;DnaJ homolog subfamily B member 2;DnaJ homolog subfamily B member 8	DNAJB6;DNAJB2;Dnajb6;DNAJB8	sp|O75190|DNJB6_HUMAN DnaJ homolog subfamily B member 6 OS=Homo sapiens OX=9606 GN=DNAJB6 PE=1 SV=2;sp|P25686|DNJB2_HUMAN DnaJ homolog subfamily B member 2 OS=Homo sapiens OX=9606 GN=DNAJB2 PE=1 SV=3;sp|Q6AYU3|DNJB6_RAT DnaJ homolog subfamily B member 6 OS	2	2	2	2		3189600	2622200	2956200	0		400450	352190	343200	101090
324	O75251;Q6G389;Q6FZZ0;B4RCM8;Q0BSK3	NADH dehydrogenase [ubiquinone] iron-sulfur protein 7, mitochondrial	NDUFS7	sp|O75251|NDUS7_HUMAN NADH dehydrogenase [ubiquinone] iron-sulfur protein 7, mitochondrial OS=Homo sapiens OX=9606 GN=NDUFS7 PE=1 SV=3;sp|Q6G389|NUOB_BARHE NADH-quinone oxidoreductase subunit B OS=Bartonella henselae (strain ATCC 49882 / DSM 28221 / Housto	2	2	2	1		7594000	5528400	6799000	0		952180	906730	696250	97160
325	O75746	Calcium-binding mitochondrial carrier protein Aralar1	SLC25A12	sp|O75746|CMC1_HUMAN Calcium-binding mitochondrial carrier protein Aralar1 OS=Homo sapiens OX=9606 GN=SLC25A12 PE=1 SV=2	2	1	2	2		1703100	0	2924700	3901100		81805	24503	134980	142770
326	O75947	ATP synthase subunit d, mitochondrial	ATP5H	sp|O75947|ATP5H_HUMAN ATP synthase subunit d, mitochondrial OS=Homo sapiens OX=9606 GN=ATP5PD PE=1 SV=3	2	0	2	1		4682200	0	3566200	0		807880	0	622030	239760
327	O94826	Mitochondrial import receptor subunit TOM70	TOMM70A	sp|O94826|TOM70_HUMAN Mitochondrial import receptor subunit TOM70 OS=Homo sapiens OX=9606 GN=TOMM70 PE=1 SV=1	2	2	1	1		0	0	0	0		75526	24832	17097	12001
328	O94832	Unconventional myosin-Id	MYO1D	sp|O94832|MYO1D_HUMAN Unconventional myosin-Id OS=Homo sapiens OX=9606 GN=MYO1D PE=1 SV=2	2	2	4	5		3402700	3795300	6657200	6985700		85803	91719	332060	248580
329	O95168	NADH dehydrogenase [ubiquinone] 1 beta subcomplex subunit 4	NDUFB4	sp|O95168|NDUB4_HUMAN NADH dehydrogenase [ubiquinone] 1 beta subcomplex subunit 4 OS=Homo sapiens OX=9606 GN=NDUFB4 PE=1 SV=3	2	1	1	2		10949000	0	0	9373800		3334600	1216700	1044500	2287700
330	O95202;Q1LY46	LETM1 and EF-hand domain-containing protein 1, mitochondrial	LETM1;letm1	sp|O95202|LETM1_HUMAN Mitochondrial proton/calcium exchanger protein OS=Homo sapiens OX=9606 GN=LETM1 PE=1 SV=1;sp|Q1LY46|LETM1_DANRE Mitochondrial proton/calcium exchanger protein OS=Danio rerio OX=7955 GN=letm1 PE=3 SV=2	2	1	0	0		0	0	0	0		150310	53816	0	0
331	O95299	NADH dehydrogenase [ubiquinone] 1 alpha subcomplex subunit 10, mitochondrial	NDUFA10	sp|O95299|NDUAA_HUMAN NADH dehydrogenase [ubiquinone] 1 alpha subcomplex subunit 10, mitochondrial OS=Homo sapiens OX=9606 GN=NDUFA10 PE=1 SV=1	2	2	5	7		4344600	0	5564300	6170400		298880	90147	553900	658380
332	P00387;P20070	NADH-cytochrome b5 reductase 3;NADH-cytochrome b5 reductase 3 membrane-bound form;NADH-cytochrome b5 reductase 3 soluble form	CYB5R3;Cyb5r3	sp|P00387|NB5R3_HUMAN NADH-cytochrome b5 reductase 3 OS=Homo sapiens OX=9606 GN=CYB5R3 PE=1 SV=3;sp|P20070|NB5R3_RAT NADH-cytochrome b5 reductase 3 OS=Rattus norvegicus OX=10116 GN=Cyb5r3 PE=1 SV=2	2	0	1	1		0	0	0	0		328860	0	200670	190150
333	P02545;P48678	Prelamin-A/C;Lamin-A/C	LMNA;Lmna	sp|P02545|LMNA_HUMAN Prelamin-A/C OS=Homo sapiens OX=9606 GN=LMNA PE=1 SV=1;sp|P48678|LMNA_MOUSE Prelamin-A/C OS=Mus musculus OX=10090 GN=Lmna PE=1 SV=2	2	3	2	2		765790	366060	428680	465290		30990	17842	19516	18551
334	P03928	ATP synthase protein 8	MT-ATP8	sp|P03928|ATP8_HUMAN ATP synthase protein 8 OS=Homo sapiens OX=9606 GN=MT-ATP8 PE=1 SV=1	2	2	1	0		0	0	0	0		3648900	5571700	468210	0
335	P05386	60S acidic ribosomal protein P1	RPLP1	sp|P05386|RLA1_HUMAN 60S acidic ribosomal protein P1 OS=Homo sapiens OX=9606 GN=RPLP1 PE=1 SV=1	2	2	2	2		35383000	14170000	13898000	19089000		14107000	6194400	6867400	6372500
336	P05455;P32067	Lupus La protein;Lupus La protein homolog	SSB;Ssb	sp|P05455|LA_HUMAN Lupus La protein OS=Homo sapiens OX=9606 GN=SSB PE=1 SV=2;sp|P32067|LA_MOUSE Lupus La protein homolog OS=Mus musculus OX=10090 GN=Ssb PE=1 SV=1	2	1	0	0		0	0	0	0		46106	18073	0	0
337	P06493;Q9NYV4;P97377;O55076;Q5E9Y0;P43063;Q11179;P48963;Q9LMT0;Q9C9M7;Q96Q40;Q64261;Q63699;P11802;Q14004;Q00526;Q00535;Q07002;O94921;P24941;Q00537;Q00534;Q00536;P50750;Q7SXE8	Cyclin-dependent kinase 1;Cyclin-dependent kinase 12;Cyclin-dependent kinase 2;Putative serine/threonine-protein kinase C05D10.2;Cyclin-dependent kinase D-3;Cyclin-dependent kinase D-2;Cyclin-dependent kinase 15;Cyclin-dependent kinase 6;Cyclin-dependent kinase 4;Cyclin-dependent kinase 13;Cyclin-dependent kinase 3;Cyclin-dependent-like kinase 5;Cyclin-dependent kinase 18;Cyclin-dependent kinase …	CDK1;CDK12;Cdk2;C05D10.2;CDKD-3;CDKD-2;CDK15;Cdk6;CDK4;CDK13;CDK3;CDK5;CDK18;CDK14;CDK2;CDK17;CDK6;CDK16;CDK9;cdk9	sp|P06493|CDK1_HUMAN Cyclin-dependent kinase 1 OS=Homo sapiens OX=9606 GN=CDK1 PE=1 SV=3;sp|Q9NYV4|CDK12_HUMAN Cyclin-dependent kinase 12 OS=Homo sapiens OX=9606 GN=CDK12 PE=1 SV=2;sp|P97377|CDK2_MOUSE Cyclin-dependent kinase 2 OS=Mus musculus OX=10090 GN=	2	2	1	1		8129400	4004600	0	0		673830	417420	133220	0
338	P08195	4F2 cell-surface antigen heavy chain	SLC3A2	sp|P08195|4F2_HUMAN 4F2 cell-surface antigen heavy chain OS=Homo sapiens OX=9606 GN=SLC3A2 PE=1 SV=3	2	2	2	2		6551000	3735000	4381000	6951100		285200	245670	251610	203410
339	P08243	Asparagine synthetase [glutamine-hydrolyzing]	ASNS	sp|P08243|ASNS_HUMAN Asparagine synthetase [glutamine-hydrolyzing] OS=Homo sapiens OX=9606 GN=ASNS PE=1 SV=4	2	1	0	0		0	0	0	0		72001	21565	0	0
340	P08708	40S ribosomal protein S17	RPS17	sp|P08708|RS17_HUMAN 40S ribosomal protein S17 OS=Homo sapiens OX=9606 GN=RPS17 PE=1 SV=2	2	1	2	2		0	0	0	0		3320700	994860	1130500	1122900
341	P09669	Cytochrome c oxidase subunit 6C	COX6C	sp|P09669|COX6C_HUMAN Cytochrome c oxidase subunit 6C OS=Homo sapiens OX=9606 GN=COX6C PE=1 SV=2	2	2	1	2		0	0	0	0		3516100	3605400	952170	1319600
342	P0DP30;P0DP25;P0DP24;P0DP23;Q6PI52;P62203	Calmodulin	calm1a;PF14_0323	sp|P0DP30|CALM2_RAT Calmodulin-2 OS=Rattus norvegicus OX=10116 GN=Calm2 PE=1 SV=1;sp|P0DP25|CALM3_HUMAN Calmodulin-3 OS=Homo sapiens OX=9606 GN=CALM3 PE=1 SV=1;sp|P0DP24|CALM2_HUMAN Calmodulin-2 OS=Homo sapiens OX=9606 GN=CALM2 PE=1 SV=1;sp|P0DP23|CALM1_HU	2	2	2	2		20168000	12021000	14854000	11143000		4126000	1885600	2254300	1560300
343	P10599	Thioredoxin	TXN	sp|P10599|THIO_HUMAN Thioredoxin OS=Homo sapiens OX=9606 GN=TXN PE=1 SV=3	2	4	4	3		9914500	5137600	15312000	14420000		2410700	2003900	6099500	3139400
344	P10606	Cytochrome c oxidase subunit 5B, mitochondrial	COX5B	sp|P10606|COX5B_HUMAN Cytochrome c oxidase subunit 5B, mitochondrial OS=Homo sapiens OX=9606 GN=COX5B PE=1 SV=2	2	2	1	1		3460000	1631000	0	0		697760	381670	316230	268390
345	P11233;P11234	Ras-related protein Ral-A;Ras-related protein Ral-B	RALA;RALB	sp|P11233|RALA_HUMAN Ras-related protein Ral-A OS=Homo sapiens OX=9606 GN=RALA PE=1 SV=1;sp|P11234|RALB_HUMAN Ras-related protein Ral-B OS=Homo sapiens OX=9606 GN=RALB PE=1 SV=1	2	3	3	2		0	5528200	4749000	0		150920	742060	984900	204340
346	P62854;P61251;P13008;Q5JNZ5	40S ribosomal protein S26;Putative 40S ribosomal protein S26-like 1	RPS26;RpS26;RPS26P11	sp|P62854|RS26_HUMAN 40S ribosomal protein S26 OS=Homo sapiens OX=9606 GN=RPS26 PE=1 SV=3;sp|P61251|RS26_MACFA 40S ribosomal protein S26 OS=Macaca fascicularis OX=9541 GN=RPS26 PE=3 SV=3;sp|P13008|RS26_DROME 40S ribosomal protein S26 OS=Drosophila melanoga	2	2	2	2		15162000	6681900	0	7617700		3608700	1995100	1549100	1349200
347	P13797;P13796;Q61233	Plastin-3	PLS3	sp|P13797|PLST_HUMAN Plastin-3 OS=Homo sapiens OX=9606 GN=PLS3 PE=1 SV=4	2	2	2	3		5117900	1136200	0	0		194740	58938	87622	62519
348	P14174;P34884	Macrophage migration inhibitory factor	MIF;Mif	sp|P14174|MIF_HUMAN Macrophage migration inhibitory factor OS=Homo sapiens OX=9606 GN=MIF PE=1 SV=4;sp|P34884|MIF_MOUSE Macrophage migration inhibitory factor OS=Mus musculus OX=10090 GN=Mif PE=1 SV=2	2	2	2	2		39559000	14759000	21099000	24138000		15357000	6831400	7861500	7107100
349	P14854	Cytochrome c oxidase subunit 6B1	COX6B1	sp|P14854|CX6B1_HUMAN Cytochrome c oxidase subunit 6B1 OS=Homo sapiens OX=9606 GN=COX6B1 PE=1 SV=2	2	2	2	1		2706800	1613700	2189900	0		611880	406450	622780	447530
350	P15531	Nucleoside diphosphate kinase A	NME1	sp|P15531|NDKA_HUMAN Nucleoside diphosphate kinase A OS=Homo sapiens OX=9606 GN=NME1 PE=1 SV=1	2	1	1	1		0	0	0	0		427260	52973	59653	44402
351	P16403	Histone H1.2	HIST1H1C	sp|P16403|H12_HUMAN Histone H1.2 OS=Homo sapiens OX=9606 GN=H1-2 PE=1 SV=2	2	2	1	1		4345100	1604000	0	0		775860	366200	85939	134790
352	P18077;P61272	60S ribosomal protein L35a	RPL35A	sp|P18077|RL35A_HUMAN 60S ribosomal protein L35a OS=Homo sapiens OX=9606 GN=RPL35A PE=1 SV=2;sp|P61272|RL35A_MACFA 60S ribosomal protein L35a OS=Macaca fascicularis OX=9541 GN=RPL35A PE=3 SV=1	2	1	1	1		0	0	0	0		508460	316590	225840	219020
353	P18085;P61204;P84077;P84085;P84079;P22274;P0CM17;P0CM16	ADP-ribosylation factor 4;ADP-ribosylation factor 3;ADP-ribosylation factor 1;ADP-ribosylation factor 5	ARF4;ARF3;ARF1;ARF5;Arf1	sp|P18085|ARF4_HUMAN ADP-ribosylation factor 4 OS=Homo sapiens OX=9606 GN=ARF4 PE=1 SV=3;sp|P61204|ARF3_HUMAN ADP-ribosylation factor 3 OS=Homo sapiens OX=9606 GN=ARF3 PE=1 SV=2;sp|P84077|ARF1_HUMAN ADP-ribosylation factor 1 OS=Homo sapiens OX=9606 GN=ARF1	2	0	0	0		0	0	0	0		174920	0	0	0
354	P18859	ATP synthase-coupling factor 6, mitochondrial	ATP5J	sp|P18859|ATP5J_HUMAN ATP synthase-coupling factor 6, mitochondrial OS=Homo sapiens OX=9606 GN=ATP5PF PE=1 SV=1	2	2	1	2		0	0	0	0		1141400	1174000	340260	353980
355	P20618	Proteasome subunit beta type-1	PSMB1	sp|P20618|PSB1_HUMAN Proteasome subunit beta type-1 OS=Homo sapiens OX=9606 GN=PSMB1 PE=1 SV=2	2	2	1	1		0	0	0	0		639300	467170	138590	91958
356	P21912	Succinate dehydrogenase [ubiquinone] iron-sulfur subunit, mitochondrial	SDHB	sp|P21912|SDHB_HUMAN Succinate dehydrogenase [ubiquinone] iron-sulfur subunit, mitochondrial OS=Homo sapiens OX=9606 GN=SDHB PE=1 SV=3	2	1	2	2		2487400	0	2142400	2534900		235720	84454	205550	196510
357	P22061;P15246	Protein-L-isoaspartate(D-aspartate) O-methyltransferase	PCMT1	sp|P22061|PIMT_HUMAN Protein-L-isoaspartate(D-aspartate) O-methyltransferase OS=Homo sapiens OX=9606 GN=PCMT1 PE=1 SV=4;sp|P15246|PIMT_BOVIN Protein-L-isoaspartate(D-aspartate) O-methyltransferase OS=Bos taurus OX=9913 GN=PCMT1 PE=1 SV=2	2	1	1	0		0	0	0	0		928540	170670	112910	0
358	P22234	Multifunctional protein ADE2;Phosphoribosylaminoimidazole-succinocarboxamide synthase;Phosphoribosylaminoimidazole carboxylase	PAICS	sp|P22234|PUR6_HUMAN Multifunctional protein ADE2 OS=Homo sapiens OX=9606 GN=PAICS PE=1 SV=3	2	2	2	1		14155000	4452400	4606100	0		963790	425280	331160	96401
359	P25788	Proteasome subunit alpha type-3	PSMA3	sp|P25788|PSA3_HUMAN Proteasome subunit alpha type-3 OS=Homo sapiens OX=9606 GN=PSMA3 PE=1 SV=2	2	1	1	1		0	0	0	0		461400	106220	107030	70273
360	P25815	Protein S100-P	S100P	sp|P25815|S100P_HUMAN Protein S100-P OS=Homo sapiens OX=9606 GN=S100P PE=1 SV=2	2	0	2	2		1102100	0	1910100	1682400		501810	0	764930	534010
361	P26599	Polypyrimidine tract-binding protein 1	PTBP1	sp|P26599|PTBP1_HUMAN Polypyrimidine tract-binding protein 1 OS=Homo sapiens OX=9606 GN=PTBP1 PE=1 SV=1	2	1	1	1		0	0	0	0		584760	134780	177260	147620
362	P27708	CAD protein;Glutamine-dependent carbamoyl-phosphate synthase;Aspartate carbamoyltransferase;Dihydroorotase	CAD	sp|P27708|PYR1_HUMAN CAD protein OS=Homo sapiens OX=9606 GN=CAD PE=1 SV=3	2	2	2	1		1959800	1279300	1377900	0		34020	27545	26152	9777.7
363	P49006;P28667	MARCKS-related protein	MARCKSL1;Marcksl1	sp|P49006|MRP_HUMAN MARCKS-related protein OS=Homo sapiens OX=9606 GN=MARCKSL1 PE=1 SV=2;sp|P28667|MRP_MOUSE MARCKS-related protein OS=Mus musculus OX=10090 GN=Marcksl1 PE=1 SV=2	2	2	2	2		1549200	490130	401470	314450		401650	183300	131720	77012
364	P30050	60S ribosomal protein L12	RPL12	sp|P30050|RL12_HUMAN 60S ribosomal protein L12 OS=Homo sapiens OX=9606 GN=RPL12 PE=1 SV=1	2	2	2	2		6085500	2186900	3809000	3755100		1336300	581740	813670	638050
365	P30153	Serine/threonine-protein phosphatase 2A 65 kDa regulatory subunit A alpha isoform	PPP2R1A	sp|P30153|2AAA_HUMAN Serine/threonine-protein phosphatase 2A 65 kDa regulatory subunit A alpha isoform OS=Homo sapiens OX=9606 GN=PPP2R1A PE=1 SV=4	2	1	1	2		1133900	0	0	461370		58027	11809	8623.6	17867
366	P31939	Bifunctional purine biosynthesis protein PURH;Phosphoribosylaminoimidazolecarboxamide formyltransferase;IMP cyclohydrolase	ATIC	sp|P31939|PUR9_HUMAN Bifunctional purine biosynthesis protein ATIC OS=Homo sapiens OX=9606 GN=ATIC PE=1 SV=3	2	0	0	0		0	0	0	0		17407	0	0	0
367	P32322	Pyrroline-5-carboxylate reductase 1, mitochondrial	PYCR1	sp|P32322|P5CR1_HUMAN Pyrroline-5-carboxylate reductase 1, mitochondrial OS=Homo sapiens OX=9606 GN=PYCR1 PE=1 SV=2	2	2	0	0		2202500	862790	0	0		202070	92649	0	0
368	P32969	60S ribosomal protein L9	RPL9	sp|P32969|RL9_HUMAN 60S ribosomal protein L9 OS=Homo sapiens OX=9606 GN=RPL9 PE=1 SV=1	2	2	1	2		0	0	0	0		631550	584110	640240	667310
369	P34932	Heat shock 70 kDa protein 4	HSPA4	sp|P34932|HSP74_HUMAN Heat shock 70 kDa protein 4 OS=Homo sapiens OX=9606 GN=HSPA4 PE=1 SV=4	2	0	1	1		0	0	0	0		124740	0	31321	26676
370	P35268;Q98TF8	60S ribosomal protein L22	RPL22	sp|P35268|RL22_HUMAN 60S ribosomal protein L22 OS=Homo sapiens OX=9606 GN=RPL22 PE=1 SV=2;sp|Q98TF8|RL22_CHICK 60S ribosomal protein L22 OS=Gallus gallus OX=9031 GN=RPL22 PE=2 SV=1	2	2	2	2		11982000	5298000	4789800	5374300		5055700	2718600	2001700	1870400
371	P36873;P62136;P62140	Serine/threonine-protein phosphatase PP1-gamma catalytic subunit;Serine/threonine-protein phosphatase PP1-alpha catalytic subunit;Serine/threonine-protein phosphatase PP1-beta catalytic subunit	PPP1CC;PPP1CA;PPP1CB	sp|P36873|PP1G_HUMAN Serine/threonine-protein phosphatase PP1-gamma catalytic subunit OS=Homo sapiens OX=9606 GN=PPP1CC PE=1 SV=1;sp|P62136|PP1A_HUMAN Serine/threonine-protein phosphatase PP1-alpha catalytic subunit OS=Homo sapiens OX=9606 GN=PPP1CA PE=1 S	2	0	0	0		0	0	0	0		37481	0	0	0
372	P38117;Q2TBV3	Electron transfer flavoprotein subunit beta	ETFB	sp|P38117|ETFB_HUMAN Electron transfer flavoprotein subunit beta OS=Homo sapiens OX=9606 GN=ETFB PE=1 SV=3;sp|Q2TBV3|ETFB_BOVIN Electron transfer flavoprotein subunit beta OS=Bos taurus OX=9913 GN=ETFB PE=1 SV=3	2	0	0	1		0	0	0	0		250300	0	0	55313
373	P38919;Q9VHS8	Eukaryotic initiation factor 4A-III;Eukaryotic initiation factor 4A-III, N-terminally processed;Eukaryotic initiation factor 4A-III	EIF4A3;eIF4AIII	sp|P38919|IF4A3_HUMAN Eukaryotic initiation factor 4A-III OS=Homo sapiens OX=9606 GN=EIF4A3 PE=1 SV=4;sp|Q9VHS8|IF4A3_DROME Eukaryotic initiation factor 4A-III OS=Drosophila melanogaster OX=7227 GN=CG7483 PE=1 SV=1	2	0	1	1		0	0	0	0		152620	0	111300	0
374	P39019	40S ribosomal protein S19	RPS19	sp|P39019|RS19_HUMAN 40S ribosomal protein S19 OS=Homo sapiens OX=9606 GN=RPS19 PE=1 SV=2	2	0	1	0		0	0	0	0		607390	0	386850	0
375	P39687	Acidic leucine-rich nuclear phosphoprotein 32 family member A	ANP32A	sp|P39687|AN32A_HUMAN Acidic leucine-rich nuclear phosphoprotein 32 family member A OS=Homo sapiens OX=9606 GN=ANP32A PE=1 SV=1	2	1	1	1		0	0	0	0		1181000	283570	547350	508690
376	P40429;Q6NVV1	60S ribosomal protein L13a	RPL13A	sp|P40429|RL13A_HUMAN 60S ribosomal protein L13a OS=Homo sapiens OX=9606 GN=RPL13A PE=1 SV=2	2	2	3	3		5881500	2668900	0	0		960260	635900	803840	708640
377	P40925;P14152	Malate dehydrogenase, cytoplasmic	MDH1;Mdh1	sp|P40925|MDHC_HUMAN Malate dehydrogenase, cytoplasmic OS=Homo sapiens OX=9606 GN=MDH1 PE=1 SV=4;sp|P14152|MDHC_MOUSE Malate dehydrogenase, cytoplasmic OS=Mus musculus OX=10090 GN=Mdh1 PE=1 SV=3	2	1	0	0		0	0	0	0		659250	176510	0	0
378	P41091;P81795;Q2VIR3;Q9Z0N1;Q9Z0N2;C9WPN6	Eukaryotic translation initiation factor 2 subunit 3;Putative eukaryotic translation initiation factor 2 subunit 3-like protein;Eukaryotic translation initiation factor 2 subunit 3, X-linked;Eukaryotic translation initiation factor 2 subunit 3, Y-linked	EIF2S3;Eif2s3;EIF2S3L;Eif2s3x;Eif2s3y	sp|P41091|IF2G_HUMAN Eukaryotic translation initiation factor 2 subunit 3 OS=Homo sapiens OX=9606 GN=EIF2S3 PE=1 SV=3;sp|P81795|IF2G_RAT Eukaryotic translation initiation factor 2 subunit 3, X-linked OS=Rattus norvegicus OX=10116 GN=Eif2s3 PE=1 SV=2;sp|Q2V	2	1	1	1		0	0	0	0		302600	76034	115980	50345
379	P41252	Isoleucine--tRNA ligase, cytoplasmic	IARS	sp|P41252|SYIC_HUMAN Isoleucine--tRNA ligase, cytoplasmic OS=Homo sapiens OX=9606 GN=IARS1 PE=1 SV=2	2	0	1	0		0	0	0	0		30789	0	11271	0
380	P43243	Matrin-3	MATR3	sp|P43243|MATR3_HUMAN Matrin-3 OS=Homo sapiens OX=9606 GN=MATR3 PE=1 SV=2	2	2	2	1		2277300	970530	862040	0		83819	55386	37165	32245
381	P43897;P43896	Elongation factor Ts, mitochondrial	TSFM	sp|P43897|EFTS_HUMAN Elongation factor Ts, mitochondrial OS=Homo sapiens OX=9606 GN=TSFM PE=1 SV=2;sp|P43896|EFTS_BOVIN Elongation factor Ts, mitochondrial OS=Bos taurus OX=9913 GN=TSFM PE=1 SV=1	2	2	4	4		6097400	6482900	8879900	6821500		515900	491620	1195900	704820
382	P46060;P46061	Ran GTPase-activating protein 1	RANGAP1;Rangap1	sp|P46060|RAGP1_HUMAN Ran GTPase-activating protein 1 OS=Homo sapiens OX=9606 GN=RANGAP1 PE=1 SV=1;sp|P46061|RAGP1_MOUSE Ran GTPase-activating protein 1 OS=Mus musculus OX=10090 GN=Rangap1 PE=1 SV=2	2	2	1	1		0	0	0	0		143050	39901	52545	24747
383	P46776;P14115	60S ribosomal protein L27a	RPL27A;Rpl27a	sp|P46776|RL27A_HUMAN 60S ribosomal protein L27a OS=Homo sapiens OX=9606 GN=RPL27A PE=1 SV=2;sp|P14115|RL27A_MOUSE 60S ribosomal protein L27a OS=Mus musculus OX=10090 GN=Rpl27a PE=1 SV=5	2	1	2	1		6670700	0	7261000	0		1627600	691940	1583100	764610
384	P46782;Q24186	40S ribosomal protein S5;40S ribosomal protein S5, N-terminally processed;40S ribosomal protein S5a	RPS5;RpS5a	sp|P46782|RS5_HUMAN 40S ribosomal protein S5 OS=Homo sapiens OX=9606 GN=RPS5 PE=1 SV=4;sp|Q24186|RS5A_DROME 40S ribosomal protein S5a OS=Drosophila melanogaster OX=7227 GN=RpS5a PE=1 SV=1	2	2	2	3		12920000	7198200	0	13914000		1314700	707160	427590	1827200
385	P46783;Q9NQ39	40S ribosomal protein S10;Putative 40S ribosomal protein S10-like	RPS10;RPS10P5	sp|P46783|RS10_HUMAN 40S ribosomal protein S10 OS=Homo sapiens OX=9606 GN=RPS10 PE=1 SV=1;sp|Q9NQ39|RS10L_HUMAN Putative 40S ribosomal protein S10-like OS=Homo sapiens OX=9606 GN=RPS10P5 PE=5 SV=1	2	2	2	2		28430000	10198000	18893000	12890000		4182400	2151300	2298800	1760500
386	P49721	Proteasome subunit beta type-2	PSMB2	sp|P49721|PSB2_HUMAN Proteasome subunit beta type-2 OS=Homo sapiens OX=9606 GN=PSMB2 PE=1 SV=1	2	2	2	1		4260700	1473800	1300400	0		720170	385520	245180	85041
387	P50395;P31150;P50398;P60028	Rab GDP dissociation inhibitor beta;Rab GDP dissociation inhibitor alpha	GDI2;GDI1;Gdi1	sp|P50395|GDIB_HUMAN Rab GDP dissociation inhibitor beta OS=Homo sapiens OX=9606 GN=GDI2 PE=1 SV=2;sp|P31150|GDIA_HUMAN Rab GDP dissociation inhibitor alpha OS=Homo sapiens OX=9606 GN=GDI1 PE=1 SV=2;sp|P50398|GDIA_RAT Rab GDP dissociation inhibitor alpha O	2	0	1	0		0	0	0	0		168320	0	37665	0
388	P50502;Q8IZP2;Q8NFI4	Hsc70-interacting protein;Putative protein FAM10A4;Putative protein FAM10A5	ST13;ST13P4;ST13P5	sp|P50502|F10A1_HUMAN Hsc70-interacting protein OS=Homo sapiens OX=9606 GN=ST13 PE=1 SV=2;sp|Q8IZP2|ST134_HUMAN Putative protein FAM10A4 OS=Homo sapiens OX=9606 GN=ST13P4 PE=5 SV=1;sp|Q8NFI4|F10A5_HUMAN Putative protein FAM10A5 OS=Homo sapiens OX=9606 GN=S	2	1	1	1		0	0	0	0		1013800	154690	172750	102790
389	P51148	Ras-related protein Rab-5C	RAB5C	sp|P51148|RAB5C_HUMAN Ras-related protein Rab-5C OS=Homo sapiens OX=9606 GN=RAB5C PE=1 SV=2	2	2	2	2		6223100	3651000	3116100	3165400		558580	438150	380340	372550
390	P52209	6-phosphogluconate dehydrogenase, decarboxylating	PGD	sp|P52209|6PGD_HUMAN 6-phosphogluconate dehydrogenase, decarboxylating OS=Homo sapiens OX=9606 GN=PGD PE=1 SV=3	2	0	0	0		0	0	0	0		180440	0	0	0
391	P52429	Diacylglycerol kinase epsilon	DGKE	sp|P52429|DGKE_HUMAN Diacylglycerol kinase epsilon OS=Homo sapiens OX=9606 GN=DGKE PE=1 SV=1	2	3	1	1		2736300	1851500	0	0		170520	132750	42034	29692
392	P52815	39S ribosomal protein L12, mitochondrial	MRPL12	sp|P52815|RM12_HUMAN 39S ribosomal protein L12, mitochondrial OS=Homo sapiens OX=9606 GN=MRPL12 PE=1 SV=2	2	1	4	4		14988000	0	16278000	12158000		2529800	278730	3444900	2005500
393	P55209	Nucleosome assembly protein 1-like 1	NAP1L1	sp|P55209|NP1L1_HUMAN Nucleosome assembly protein 1-like 1 OS=Homo sapiens OX=9606 GN=NAP1L1 PE=1 SV=1	2	1	2	1		0	0	0	0		781720	151020	619470	170490
394	P56385	ATP synthase subunit e, mitochondrial	ATP5I	sp|P56385|ATP5I_HUMAN ATP synthase subunit e, mitochondrial OS=Homo sapiens OX=9606 GN=ATP5ME PE=1 SV=2	2	1	1	1		0	0	0	0		2066100	582850	557990	514740
395	P57088	Transmembrane protein 33	TMEM33	sp|P57088|TMM33_HUMAN Transmembrane protein 33 OS=Homo sapiens OX=9606 GN=TMEM33 PE=1 SV=2	2	2	4	3		8908400	2724500	5714300	4641400		475500	223130	1393300	915850
396	P60866	40S ribosomal protein S20	RPS20	sp|P60866|RS20_HUMAN 40S ribosomal protein S20 OS=Homo sapiens OX=9606 GN=RPS20 PE=1 SV=1	2	1	1	1		0	0	0	0		3627300	1381500	1535900	1542100
397	P61619	Protein transport protein Sec61 subunit alpha isoform 1	SEC61A1	sp|P61619|S61A1_HUMAN Protein transport protein Sec61 subunit alpha isoform 1 OS=Homo sapiens OX=9606 GN=SEC61A1 PE=1 SV=2	2	2	2	2		6548800	4831600	5007800	8704700		646560	412050	425260	514700
398	P62266;Q8T3U2	40S ribosomal protein S23	RPS23;RpS23	sp|P62266|RS23_HUMAN 40S ribosomal protein S23 OS=Homo sapiens OX=9606 GN=RPS23 PE=1 SV=3;sp|Q8T3U2|RS23_DROME 40S ribosomal protein S23 OS=Drosophila melanogaster OX=7227 GN=RpS23 PE=1 SV=1	2	2	2	2		0	7591600	0	14116000		1772700	1430700	2400300	2189700
399	P62273	40S ribosomal protein S29	RPS29	sp|P62273|RS29_HUMAN 40S ribosomal protein S29 OS=Homo sapiens OX=9606 GN=RPS29 PE=1 SV=2	2	2	1	2		1952600	922990	0	1322700		1339300	716880	203410	751870
400	P62851	40S ribosomal protein S25	RPS25	sp|P62851|RS25_HUMAN 40S ribosomal protein S25 OS=Homo sapiens OX=9606 GN=RPS25 PE=1 SV=1	2	2	2	2		12387000	5673500	6474200	6119500		4301200	2381000	2325000	1792900
401	P62879;P62880;Q9HAV0;P29387	Guanine nucleotide-binding protein G(I)/G(S)/G(T) subunit beta-2;Guanine nucleotide-binding protein subunit beta-4	GNB2;Gnb2;GNB4;Gnb4	sp|P62879|GBB2_HUMAN Guanine nucleotide-binding protein G(I)/G(S)/G(T) subunit beta-2 OS=Homo sapiens OX=9606 GN=GNB2 PE=1 SV=3;sp|P62880|GBB2_MOUSE Guanine nucleotide-binding protein G(I)/G(S)/G(T) subunit beta-2 OS=Mus musculus OX=10090 GN=Gnb2 PE=1 SV=3	2	2	1	1		1579000	1512400	0	0		232200	268340	150550	132770
402	P63313	Thymosin beta-10	TMSB10	sp|P63313|TYB10_HUMAN Thymosin beta-10 OS=Homo sapiens OX=9606 GN=TMSB10 PE=1 SV=2	2	1	1	0		0	0	0	0		1277900	486920	617900	0
403	P68133;P68032;P62736;P63267	Actin, alpha skeletal muscle;Actin, alpha cardiac muscle 1;Actin, aortic smooth muscle;Actin, gamma-enteric smooth muscle	ACTA1;ACTC1;ACTA2;ACTG2	sp|P68133|ACTS_HUMAN Actin, alpha skeletal muscle OS=Homo sapiens OX=9606 GN=ACTA1 PE=1 SV=1;sp|P68032|ACTC_HUMAN Actin, alpha cardiac muscle 1 OS=Homo sapiens OX=9606 GN=ACTC1 PE=1 SV=1;sp|P62736|ACTA_HUMAN Actin, aortic smooth muscle OS=Homo sapiens OX=9	2	1	2	0		39346000	0	16486000	0		2041600	808530	1100200	0
404	P84103	Serine/arginine-rich splicing factor 3	SRSF3	sp|P84103|SRSF3_HUMAN Serine/arginine-rich splicing factor 3 OS=Homo sapiens OX=9606 GN=SRSF3 PE=1 SV=1	2	2	0	1		8048800	3113800	0	0		2349300	1102500	0	400730
405	Q02790	Peptidyl-prolyl cis-trans isomerase FKBP4;Peptidyl-prolyl cis-trans isomerase FKBP4, N-terminally processed	FKBP4	sp|Q02790|FKBP4_HUMAN Peptidyl-prolyl cis-trans isomerase FKBP4 OS=Homo sapiens OX=9606 GN=FKBP4 PE=1 SV=3	2	1	0	0		0	0	0	0		147820	13364	0	0
406	Q07021	Complement component 1 Q subcomponent-binding protein, mitochondrial	C1QBP	sp|Q07021|C1QBP_HUMAN Complement component 1 Q subcomponent-binding protein, mitochondrial OS=Homo sapiens OX=9606 GN=C1QBP PE=1 SV=1	2	2	3	3		22341000	9117200	20621000	14250000		2755000	429090	2703600	1159100
407	Q10469;Q921V5	Alpha-1,6-mannosyl-glycoprotein 2-beta-N-acetylglucosaminyltransferase	MGAT2;Mgat2	sp|Q10469|MGAT2_HUMAN Alpha-1,6-mannosyl-glycoprotein 2-beta-N-acetylglucosaminyltransferase OS=Homo sapiens OX=9606 GN=MGAT2 PE=1 SV=1;sp|Q921V5|MGAT2_MOUSE Alpha-1,6-mannosyl-glycoprotein 2-beta-N-acetylglucosaminyltransferase OS=Mus musculus OX=10090 GN	2	2	2	1		2275400	2754800	1870100	0		198320	221930	117840	99600
408	Q12906	Interleukin enhancer-binding factor 3	ILF3	sp|Q12906|ILF3_HUMAN Interleukin enhancer-binding factor 3 OS=Homo sapiens OX=9606 GN=ILF3 PE=1 SV=3	2	1	0	0		0	0	0	0		163230	34172	0	0
409	Q13283	Ras GTPase-activating protein-binding protein 1	G3BP1	sp|Q13283|G3BP1_HUMAN Ras GTPase-activating protein-binding protein 1 OS=Homo sapiens OX=9606 GN=G3BP1 PE=1 SV=1	2	1	2	0		5349200	0	2317400	0		432520	116860	193100	0
410	Q13724	Mannosyl-oligosaccharide glucosidase	MOGS	sp|Q13724|MOGS_HUMAN Mannosyl-oligosaccharide glucosidase OS=Homo sapiens OX=9606 GN=MOGS PE=1 SV=5	2	2	1	1		2396900	2285000	0	0		104150	120770	37131	27452
411	Q14204	Cytoplasmic dynein 1 heavy chain 1	DYNC1H1	sp|Q14204|DYHC1_HUMAN Cytoplasmic dynein 1 heavy chain 1 OS=Homo sapiens OX=9606 GN=DYNC1H1 PE=1 SV=5	2	1	2	2		4622700	0	3953400	4039900		17510	2723.3	23092	15189
412	Q14498	RNA-binding protein 39	RBM39	sp|Q14498|RBM39_HUMAN RNA-binding protein 39 OS=Homo sapiens OX=9606 GN=RBM39 PE=1 SV=2	2	1	1	1		0	0	0	0		181700	100530	87393	107550
413	Q14739	Lamin-B receptor	LBR	sp|Q14739|LBR_HUMAN Delta(14)-sterol reductase LBR OS=Homo sapiens OX=9606 GN=LBR PE=1 SV=2	2	1	2	1		0	0	0	0		419740	154540	268870	171670
414	Q15084	Protein disulfide-isomerase A6	PDIA6	sp|Q15084|PDIA6_HUMAN Protein disulfide-isomerase A6 OS=Homo sapiens OX=9606 GN=PDIA6 PE=1 SV=1	2	2	1	1		6337800	1113500	0	0		679530	143240	162130	137720
415	Q15365	Poly(rC)-binding protein 1	PCBP1	sp|Q15365|PCBP1_HUMAN Poly(rC)-binding protein 1 OS=Homo sapiens OX=9606 GN=PCBP1 PE=1 SV=2	2	3	2	2		8493100	4753200	0	0		886600	711310	362770	222460
416	Q15369	Transcription elongation factor B polypeptide 1	TCEB1	sp|Q15369|ELOC_HUMAN Elongin-C OS=Homo sapiens OX=9606 GN=ELOC PE=1 SV=1	2	1	2	1		0	0	0	0		315980	204520	566790	211490
417	Q16718	NADH dehydrogenase [ubiquinone] 1 alpha subcomplex subunit 5	NDUFA5	sp|Q16718|NDUA5_HUMAN NADH dehydrogenase [ubiquinone] 1 alpha subcomplex subunit 5 OS=Homo sapiens OX=9606 GN=NDUFA5 PE=1 SV=3	2	1	2	1		13203000	0	9331700	0		4320900	1676000	2996300	807100
418	Q3ZCM7	Tubulin beta-8 chain	TUBB8	sp|Q3ZCM7|TBB8_HUMAN Tubulin beta-8 chain OS=Homo sapiens OX=9606 GN=TUBB8 PE=1 SV=2	2	2	1	1		91584000	50003000	0	0		5742000	4018000	2783700	1811900
419	Q53GQ0	Very-long-chain 3-oxoacyl-CoA reductase	HSD17B12	sp|Q53GQ0|DHB12_HUMAN Very-long-chain 3-oxoacyl-CoA reductase OS=Homo sapiens OX=9606 GN=HSD17B12 PE=1 SV=2	2	1	2	2		4579300	0	1505800	1437100		485800	0	172340	125040
420	Q6P1M0;Q91VE0	Long-chain fatty acid transport protein 4	SLC27A4;Slc27a4	sp|Q6P1M0|S27A4_HUMAN Long-chain fatty acid transport protein 4 OS=Homo sapiens OX=9606 GN=SLC27A4 PE=1 SV=1;sp|Q91VE0|S27A4_MOUSE Long-chain fatty acid transport protein 4 OS=Mus musculus OX=10090 GN=Slc27a4 PE=1 SV=1	2	2	2	2		0	0	0	0		118200	46376	151360	140270
421	Q86VP6	Cullin-associated NEDD8-dissociated protein 1	CAND1	sp|Q86VP6|CAND1_HUMAN Cullin-associated NEDD8-dissociated protein 1 OS=Homo sapiens OX=9606 GN=CAND1 PE=1 SV=2	2	1	0	0		0	0	0	0		56848	14781	0	0
422	Q8IXB1	DnaJ homolog subfamily C member 10	DNAJC10	sp|Q8IXB1|DJC10_HUMAN DnaJ homolog subfamily C member 10 OS=Homo sapiens OX=9606 GN=DNAJC10 PE=1 SV=2	2	2	2	2		1499400	1120600	2126500	2121700		50099	58094	94271	69286
423	Q8WVX9	Fatty acyl-CoA reductase 1	FAR1	sp|Q8WVX9|FACR1_HUMAN Fatty acyl-CoA reductase 1 OS=Homo sapiens OX=9606 GN=FAR1 PE=1 SV=1	2	3	3	3		0	1886200	4524100	3504800		173140	151060	342300	333740
424	Q92616	Translational activator GCN1	GCN1L1	sp|Q92616|GCN1_HUMAN eIF-2-alpha kinase activator GCN1 OS=Homo sapiens OX=9606 GN=GCN1 PE=1 SV=6	2	0	0	0		0	0	0	0		30251	0	0	0
425	Q96A33	Coiled-coil domain-containing protein 47	CCDC47	sp|Q96A33|CCD47_HUMAN Coiled-coil domain-containing protein 47 OS=Homo sapiens OX=9606 GN=CCDC47 PE=1 SV=1	2	2	0	0		4541500	2025200	0	0		336420	175590	0	0
426	Q96HS1	Serine/threonine-protein phosphatase PGAM5, mitochondrial	PGAM5	sp|Q96HS1|PGAM5_HUMAN Serine/threonine-protein phosphatase PGAM5, mitochondrial OS=Homo sapiens OX=9606 GN=PGAM5 PE=1 SV=2	2	1	1	1		0	0	0	0		166320	69283	71787	75349
427	Q96PK6	RNA-binding protein 14	RBM14	sp|Q96PK6|RBM14_HUMAN RNA-binding protein 14 OS=Homo sapiens OX=9606 GN=RBM14 PE=1 SV=2	2	2	1	1		1900500	1233400	0	0		165700	130530	57578	65355
428	Q96QK1;Q9EQH3	Vacuolar protein sorting-associated protein 35	VPS35;Vps35	sp|Q96QK1|VPS35_HUMAN Vacuolar protein sorting-associated protein 35 OS=Homo sapiens OX=9606 GN=VPS35 PE=1 SV=2;sp|Q9EQH3|VPS35_MOUSE Vacuolar protein sorting-associated protein 35 OS=Mus musculus OX=10090 GN=Vps35 PE=1 SV=1	2	1	0	0		0	0	0	0		28074	26213	0	0
429	Q99470	Stromal cell-derived factor 2	SDF2	sp|Q99470|SDF2_HUMAN Stromal cell-derived factor 2 OS=Homo sapiens OX=9606 GN=SDF2 PE=1 SV=2	2	2	1	1		0	0	0	0		880130	644290	529800	382370
430	Q99729	Heterogeneous nuclear ribonucleoprotein A/B	HNRNPAB	sp|Q99729|ROAA_HUMAN Heterogeneous nuclear ribonucleoprotein A/B OS=Homo sapiens OX=9606 GN=HNRNPAB PE=1 SV=2	2	2	2	2		4998500	2227200	2821300	2769200		340150	193090	346060	233520
431	Q9BSD7	Cancer-related nucleoside-triphosphatase	NTPCR	sp|Q9BSD7|NTPCR_HUMAN Cancer-related nucleoside-triphosphatase OS=Homo sapiens OX=9606 GN=NTPCR PE=1 SV=1	2	2	3	2		7573800	5123600	4223900	4249000		1203200	1007500	643770	513140
432	Q9BU61	NADH dehydrogenase [ubiquinone] 1 alpha subcomplex assembly factor 3	NDUFAF3	sp|Q9BU61|NDUF3_HUMAN NADH dehydrogenase [ubiquinone] 1 alpha subcomplex assembly factor 3 OS=Homo sapiens OX=9606 GN=NDUFAF3 PE=1 SV=1	2	2	1	1		4734900	3543500	0	0		779240	693600	302860	262610
433	Q9BW72	HIG1 domain family member 2A, mitochondrial	HIGD2A	sp|Q9BW72|HIG2A_HUMAN HIG1 domain family member 2A, mitochondrial OS=Homo sapiens OX=9606 GN=HIGD2A PE=1 SV=1	2	1	1	1		0	0	0	0		2323200	3394000	1725700	1707700
434	Q9BYD3	39S ribosomal protein L4, mitochondrial	MRPL4	sp|Q9BYD3|RM04_HUMAN 39S ribosomal protein L4, mitochondrial OS=Homo sapiens OX=9606 GN=MRPL4 PE=1 SV=1	2	1	2	2		7262800	0	6031900	7676900		790440	126820	421640	471100
435	Q9H5Q4	Dimethyladenosine transferase 2, mitochondrial	TFB2M	sp|Q9H5Q4|TFB2M_HUMAN Dimethyladenosine transferase 2, mitochondrial OS=Homo sapiens OX=9606 GN=TFB2M PE=1 SV=1	2	1	1	1		0	0	0	0		255860	57285	46237	20626
436	Q9NRX2	39S ribosomal protein L17, mitochondrial	MRPL17	sp|Q9NRX2|RM17_HUMAN 39S ribosomal protein L17, mitochondrial OS=Homo sapiens OX=9606 GN=MRPL17 PE=1 SV=1	2	2	2	3		4298700	3080600	4215700	4727700		383350	389950	590200	576130
437	Q9UBF2	Coatomer subunit gamma-2	COPG2	sp|Q9UBF2|COPG2_HUMAN Coatomer subunit gamma-2 OS=Homo sapiens OX=9606 GN=COPG2 PE=1 SV=1	2	0	3	4		1424300	0	6862300	3798500		19120	0	182460	223450
438	Q9UI09	NADH dehydrogenase [ubiquinone] 1 alpha subcomplex subunit 12	NDUFA12	sp|Q9UI09|NDUAC_HUMAN NADH dehydrogenase [ubiquinone] 1 alpha subcomplex subunit 12 OS=Homo sapiens OX=9606 GN=NDUFA12 PE=1 SV=1	2	3	1	1		0	0	0	0		595370	566870	138590	144600
439	Q9UL25	Ras-related protein Rab-21	RAB21	sp|Q9UL25|RAB21_HUMAN Ras-related protein Rab-21 OS=Homo sapiens OX=9606 GN=RAB21 PE=1 SV=3	2	2	2	1		2195300	1376300	789230	0		265140	195830	92716	22599
440	Q9Y305	Acyl-coenzyme A thioesterase 9, mitochondrial	ACOT9	sp|Q9Y305|ACOT9_HUMAN Acyl-coenzyme A thioesterase 9, mitochondrial OS=Homo sapiens OX=9606 GN=ACOT9 PE=1 SV=2	2	1	1	1		0	0	0	0		155630	65414	98957	79119
441	Q9Y3D3	28S ribosomal protein S16, mitochondrial	MRPS16	sp|Q9Y3D3|RT16_HUMAN 28S ribosomal protein S16, mitochondrial OS=Homo sapiens OX=9606 GN=MRPS16 PE=1 SV=1	2	2	1	2		3277300	1905700	0	0		541580	381590	86388	270000
442	Q9Y3F4	Serine-threonine kinase receptor-associated protein	STRAP	sp|Q9Y3F4|STRAP_HUMAN Serine-threonine kinase receptor-associated protein OS=Homo sapiens OX=9606 GN=STRAP PE=1 SV=1	2	2	1	0		1813400	948390	0	0		143870	102750	26381	0
443	Q9Y5B9	FACT complex subunit SPT16	SUPT16H	sp|Q9Y5B9|SP16H_HUMAN FACT complex subunit SPT16 OS=Homo sapiens OX=9606 GN=SUPT16H PE=1 SV=1	2	1	1	2		0	0	0	0		66103	34809	30188	22247
444	Q9Y5M8	Signal recognition particle receptor subunit beta	SRPRB	sp|Q9Y5M8|SRPRB_HUMAN Signal recognition particle receptor subunit beta OS=Homo sapiens OX=9606 GN=SRPRB PE=1 SV=3	2	3	1	2		8573300	4572700	0	0		800790	631720	191650	176740
445	Q9Y617;P10658	Phosphoserine aminotransferase	PSAT1	sp|Q9Y617|SERC_HUMAN Phosphoserine aminotransferase OS=Homo sapiens OX=9606 GN=PSAT1 PE=1 SV=2	2	1	0	0		0	0	0	0		66170	0	0	0
446	Q9Y6D0	Selenoprotein K	SELK	sp|Q9Y6D0|SELK_HUMAN Selenoprotein K OS=Homo sapiens OX=9606 GN=SELENOK PE=1 SV=3	2	2	2	2		7312900	6521900	4921800	0		1576700	1392800	732970	52448
447	P27695;A2T7I6;A2T6Y4;A1YFZ3;A1YES6	DNA-(apurinic or apyrimidinic site) lyase;DNA-(apurinic or apyrimidinic site) lyase, mitochondrial	APEX1	sp|P27695|APEX1_HUMAN DNA-(apurinic or apyrimidinic site) endonuclease OS=Homo sapiens OX=9606 GN=APEX1 PE=1 SV=2;sp|A2T7I6|APEX1_PONPY DNA-(apurinic or apyrimidinic site) endonuclease OS=Pongo pygmaeus OX=9600 GN=APEX1 PE=3 SV=1;sp|A2T6Y4|APEX1_PANTR DNA-	1	1	0	0		0	0	0	0		153910	67099	0	0
448	A3KMH1	von Willebrand factor A domain-containing protein 8	VWA8	sp|A3KMH1|VWA8_HUMAN von Willebrand factor A domain-containing protein 8 OS=Homo sapiens OX=9606 GN=VWA8 PE=1 SV=2	1	1	3	2		0	0	2552800	3011700		5101.1	7239.6	53704	20863
449	Q71U36;A5A6J1;P0DPH8;P0DPH7;Q6PEY2;A6NHL2;P14642	Tubulin alpha-1A chain;Tubulin alpha-3E chain	TUBA1A;TUBA3E	sp|Q71U36|TBA1A_HUMAN Tubulin alpha-1A chain OS=Homo sapiens OX=9606 GN=TUBA1A PE=1 SV=1;sp|A5A6J1|TBA1A_PANTR Tubulin alpha-1A chain OS=Pan troglodytes OX=9598 GN=TUBA1A PE=2 SV=1;sp|P0DPH8|TBA3D_HUMAN Tubulin alpha-3D chain OS=Homo sapiens OX=9606 GN=TUB	1	1	1	0		0	1955600	1709200	0		126790	183480	129300	0
450	P38159;O75526;A5A6M3	RNA-binding motif protein, X chromosome;RNA-binding motif protein, X chromosome, N-terminally processed;RNA-binding motif protein, X-linked-like-2	RBMX;RBMXL2	sp|P38159|RBMX_HUMAN RNA-binding motif protein, X chromosome OS=Homo sapiens OX=9606 GN=RBMX PE=1 SV=3;sp|O75526|RMXL2_HUMAN RNA-binding motif protein, X-linked-like-2 OS=Homo sapiens OX=9606 GN=RBMXL2 PE=1 SV=3;sp|A5A6M3|RBMX_PANTR RNA-binding motif prote	1	1	0	0		0	0	0	0		87269	33065	0	0
451	E9PAV3;Q13765	Nascent polypeptide-associated complex subunit alpha, muscle-specific form;Nascent polypeptide-associated complex subunit alpha	NACA	sp|E9PAV3|NACAM_HUMAN Nascent polypeptide-associated complex subunit alpha, muscle-specific form OS=Homo sapiens OX=9606 GN=NACA PE=1 SV=1;sp|Q13765|NACA_HUMAN Nascent polypeptide-associated complex subunit alpha OS=Homo sapiens OX=9606 GN=NACA PE=1 SV=1	1	1	1	1		0	0	0	0		0	0	0	0
452	O00116	Alkyldihydroxyacetonephosphate synthase, peroxisomal	AGPS	sp|O00116|ADAS_HUMAN Alkyldihydroxyacetonephosphate synthase, peroxisomal OS=Homo sapiens OX=9606 GN=AGPS PE=1 SV=1	1	0	0	0		0	0	0	0		69780	0	0	0
453	O00159;Q9WTI7;A5PF48	Unconventional myosin-Ic	MYO1C;Myo1c	sp|O00159|MYO1C_HUMAN Unconventional myosin-Ic OS=Homo sapiens OX=9606 GN=MYO1C PE=1 SV=4;sp|Q9WTI7|MYO1C_MOUSE Unconventional myosin-Ic OS=Mus musculus OX=10090 GN=Myo1c PE=1 SV=2	1	3	5	5		0	1350200	2550500	5236300		0	35631	202540	201900
454	O00410	Importin-5	IPO5	sp|O00410|IPO5_HUMAN Importin-5 OS=Homo sapiens OX=9606 GN=IPO5 PE=1 SV=4	1	0	1	0		0	0	0	0		0	0	0	0
455	O00425;Q9NZI8;Q9Y6M1;Q9CPN8	Insulin-like growth factor 2 mRNA-binding protein 3;Insulin-like growth factor 2 mRNA-binding protein 1;Insulin-like growth factor 2 mRNA-binding protein 2	IGF2BP3;IGF2BP1;IGF2BP2;Igf2bp3	sp|O00425|IF2B3_HUMAN Insulin-like growth factor 2 mRNA-binding protein 3 OS=Homo sapiens OX=9606 GN=IGF2BP3 PE=1 SV=2;sp|Q9NZI8|IF2B1_HUMAN Insulin-like growth factor 2 mRNA-binding protein 1 OS=Homo sapiens OX=9606 GN=IGF2BP1 PE=1 SV=2;sp|Q9Y6M1|IF2B2_HU	1	1	1	1		0	0	0	0		166190	65033	99646	124950
456	O14561	Acyl carrier protein, mitochondrial	NDUFAB1	sp|O14561|ACPM_HUMAN Acyl carrier protein, mitochondrial OS=Homo sapiens OX=9606 GN=NDUFAB1 PE=1 SV=3	1	1	1	1		0	0	0	0		1259800	611990	758980	425970
457	O14579	Coatomer subunit epsilon	COPE	sp|O14579|COPE_HUMAN Coatomer subunit epsilon OS=Homo sapiens OX=9606 GN=COPE PE=1 SV=3	1	0	9	9		0	0	16166000	19691000		110350	0	4535400	3959400
458	O14880	Microsomal glutathione S-transferase 3	MGST3	sp|O14880|MGST3_HUMAN Microsomal glutathione S-transferase 3 OS=Homo sapiens OX=9606 GN=MGST3 PE=1 SV=1	1	1	1	1		0	0	0	0		441830	392600	653030	344640
459	O14949	Cytochrome b-c1 complex subunit 8	UQCRQ	sp|O14949|QCR8_HUMAN Cytochrome b-c1 complex subunit 8 OS=Homo sapiens OX=9606 GN=UQCRQ PE=1 SV=4	1	1	1	1		0	0	0	0		1436100	991580	975350	685750
460	O43324	Eukaryotic translation elongation factor 1 epsilon-1	EEF1E1	sp|O43324|MCA3_HUMAN Eukaryotic translation elongation factor 1 epsilon-1 OS=Homo sapiens OX=9606 GN=EEF1E1 PE=1 SV=1	1	0	1	0		0	0	0	0		114310	0	78714	0
461	O60506;O43390;Q7TMK9	Heterogeneous nuclear ribonucleoprotein Q;Heterogeneous nuclear ribonucleoprotein R	SYNCRIP;HNRNPR;Syncrip	sp|O60506|HNRPQ_HUMAN Heterogeneous nuclear ribonucleoprotein Q OS=Homo sapiens OX=9606 GN=SYNCRIP PE=1 SV=2;sp|O43390|HNRPR_HUMAN Heterogeneous nuclear ribonucleoprotein R OS=Homo sapiens OX=9606 GN=HNRNPR PE=1 SV=1;sp|Q7TMK9|HNRPQ_MOUSE Heterogeneous nuc	1	1	1	0		0	0	0	0		84955	35425	35311	0
462	O43684	Mitotic checkpoint protein BUB3	BUB3	sp|O43684|BUB3_HUMAN Mitotic checkpoint protein BUB3 OS=Homo sapiens OX=9606 GN=BUB3 PE=1 SV=1	1	0	0	0		0	0	0	0		141350	0	0	0
463	O60869	Endothelial differentiation-related factor 1	EDF1	sp|O60869|EDF1_HUMAN Endothelial differentiation-related factor 1 OS=Homo sapiens OX=9606 GN=EDF1 PE=1 SV=1	1	1	1	0		0	0	0	0		171000	51208	65390	0
464	O75306	NADH dehydrogenase [ubiquinone] iron-sulfur protein 2, mitochondrial	NDUFS2	sp|O75306|NDUS2_HUMAN NADH dehydrogenase [ubiquinone] iron-sulfur protein 2, mitochondrial OS=Homo sapiens OX=9606 GN=NDUFS2 PE=1 SV=2	1	1	0	1		0	0	0	0		126530	76972	0	0
465	O75369;Q14315	Filamin-B	FLNB	sp|O75369|FLNB_HUMAN Filamin-B OS=Homo sapiens OX=9606 GN=FLNB PE=1 SV=2	1	1	4	5		0	0	2306200	3983600		6886.2	6038.3	45638	48622
466	O75438	NADH dehydrogenase [ubiquinone] 1 beta subcomplex subunit 1	NDUFB1	sp|O75438|NDUB1_HUMAN NADH dehydrogenase [ubiquinone] 1 beta subcomplex subunit 1 OS=Homo sapiens OX=9606 GN=NDUFB1 PE=1 SV=1	1	1	1	0		0	0	0	0		1003700	563380	465320	0
467	O75616	GTPase Era, mitochondrial	ERAL1	sp|O75616|ERAL1_HUMAN GTPase Era, mitochondrial OS=Homo sapiens OX=9606 GN=ERAL1 PE=1 SV=2	1	0	0	0		0	0	0	0		0	0	0	0
468	O75618	Death effector domain-containing protein	DEDD	sp|O75618|DEDD_HUMAN Death effector domain-containing protein OS=Homo sapiens OX=9606 GN=DEDD PE=1 SV=1	1	1	1	1		0	0	0	0		109900	55467	210140	156220
469	O75828;A3LNJ3	Carbonyl reductase [NADPH] 3	CBR3	sp|O75828|CBR3_HUMAN Carbonyl reductase [NADPH] 3 OS=Homo sapiens OX=9606 GN=CBR3 PE=1 SV=3	1	1	1	1		0	0	0	0		40818000	38663000	40828000	51870000
470	O76031;Q9JHS4;Q180E8	ATP-dependent Clp protease ATP-binding subunit clpX-like, mitochondrial	CLPX;Clpx	sp|O76031|CLPX_HUMAN ATP-dependent Clp protease ATP-binding subunit clpX-like, mitochondrial OS=Homo sapiens OX=9606 GN=CLPX PE=1 SV=2;sp|Q9JHS4|CLPX_MOUSE ATP-dependent Clp protease ATP-binding subunit clpX-like, mitochondrial OS=Mus musculus OX=10090 GN=	1	1	1	1		0	0	0	0		684050	1857600	597630	360790
471	O95045	Uridine phosphorylase 2	UPP2	sp|O95045|UPP2_HUMAN Uridine phosphorylase 2 OS=Homo sapiens OX=9606 GN=UPP2 PE=1 SV=1	1	1	0	0		0	0	0	0		453240	300300	0	0
472	O95139	NADH dehydrogenase [ubiquinone] 1 beta subcomplex subunit 6	NDUFB6	sp|O95139|NDUB6_HUMAN NADH dehydrogenase [ubiquinone] 1 beta subcomplex subunit 6 OS=Homo sapiens OX=9606 GN=NDUFB6 PE=1 SV=3	1	1	0	1		0	0	0	0		306070	162970	0	104290
473	O95249	Golgi SNAP receptor complex member 1	GOSR1	sp|O95249|GOSR1_HUMAN Golgi SNAP receptor complex member 1 OS=Homo sapiens OX=9606 GN=GOSR1 PE=1 SV=1	1	1	0	1		0	0	0	0		50967	38022	0	74294
474	O95373;Q9EPL8	Importin-7	IPO7;Ipo7	sp|O95373|IPO7_HUMAN Importin-7 OS=Homo sapiens OX=9606 GN=IPO7 PE=1 SV=1;sp|Q9EPL8|IPO7_MOUSE Importin-7 OS=Mus musculus OX=10090 GN=Ipo7 PE=1 SV=2	1	1	0	0		0	0	0	0		40851	20980	0	0
475	O95399	Urotensin-2	UTS2	sp|O95399|UTS2_HUMAN Urotensin-2 OS=Homo sapiens OX=9606 GN=UTS2 PE=1 SV=1	1	1	1	1		0	0	0	0		2473300	2508200	891770	706150
476	P01241;P01242;P0DML2;P58343;P0DML3	Somatotropin;Growth hormone variant;Chorionic somatomammotropin hormone 1;Chorionic somatomammotropin hormone 2	GH1;GH2;CSH1;CSH2	sp|P01241|SOMA_HUMAN Somatotropin OS=Homo sapiens OX=9606 GN=GH1 PE=1 SV=2;sp|P01242|SOM2_HUMAN Growth hormone variant OS=Homo sapiens OX=9606 GN=GH2 PE=1 SV=3;sp|P0DML2|CSH1_HUMAN Chorionic somatomammotropin hormone 1 OS=Homo sapiens OX=9606 GN=CSH1 PE=1	1	1	1	1		0	0	0	0		163930	255050	192300	336500
477	P06454;P01252	Prothymosin alpha;Prothymosin alpha, N-terminally processed;Thymosin alpha-1	PTMA	sp|P06454|PTMA_HUMAN Prothymosin alpha OS=Homo sapiens OX=9606 GN=PTMA PE=1 SV=2;sp|P01252|PTMA_BOVIN Prothymosin alpha OS=Bos taurus OX=9913 GN=PTMA PE=1 SV=2	1	1	1	1		0	0	0	0		5429400	2760100	2647700	1429600
478	P01889;P13747;P17693;Q95IT1;Q95IT3;P06140;P30388;P30381;P30380;P30379	HLA class I histocompatibility antigen, B-7 alpha chain	HLA-B	sp|P01889|HLAB_HUMAN HLA class I histocompatibility antigen, B alpha chain OS=Homo sapiens OX=9606 GN=HLA-B PE=1 SV=3	1	1	1	1		0	0	0	0		146570	98886	92038	91535
479	P04259	Keratin, type II cytoskeletal 6B	KRT6B	sp|P04259|K2C6B_HUMAN Keratin, type II cytoskeletal 6B OS=Homo sapiens OX=9606 GN=KRT6B PE=1 SV=5	1	1	3	1		0	0	0	0		103610	164790	374480	119940
480	P04350;A6NNZ2	Tubulin beta-4A chain	TUBB4A	sp|P04350|TBB4A_HUMAN Tubulin beta-4A chain OS=Homo sapiens OX=9606 GN=TUBB4A PE=1 SV=2	1	0	0	0		0	0	0	0		115220	0	0	0
481	P05198	Eukaryotic translation initiation factor 2 subunit 1	EIF2S1	sp|P05198|IF2A_HUMAN Eukaryotic translation initiation factor 2 subunit 1 OS=Homo sapiens OX=9606 GN=EIF2S1 PE=1 SV=3	1	1	1	0		0	0	0	0		94540	56885	72658	0
482	P06737	Glycogen phosphorylase, liver form	PYGL	sp|P06737|PYGL_HUMAN Glycogen phosphorylase, liver form OS=Homo sapiens OX=9606 GN=PYGL PE=1 SV=4	1	2	1	1		0	0	0	0		28226	416390	223750	165210
483	P06744	Glucose-6-phosphate isomerase	GPI	sp|P06744|G6PI_HUMAN Glucose-6-phosphate isomerase OS=Homo sapiens OX=9606 GN=GPI PE=1 SV=4	1	0	1	0		0	0	0	0		221860	0	0	0
484	P33778;Q16778;P23527;Q8N257;P06899;Q9D2U9;Q8CGP0;Q64524;Q6DRA6;Q6DN03	Histone H2B type 1-B;Histone H2B type 2-E;Histone H2B type 1-O;Histone H2B type 3-B;Histone H2B type 1-J;Histone H2B type 3-A	HIST1H2BB;HIST2H2BE;HIST1H2BO;HIST3H2BB;HIST1H2BJ;Hist3h2ba;Hist3h2bb;Hist2h2be	sp|P33778|H2B1B_HUMAN Histone H2B type 1-B OS=Homo sapiens OX=9606 GN=H2BC3 PE=1 SV=2;sp|Q16778|H2B2E_HUMAN Histone H2B type 2-E OS=Homo sapiens OX=9606 GN=H2BC21 PE=1 SV=3;sp|P23527|H2B1O_HUMAN Histone H2B type 1-O OS=Homo sapiens OX=9606 GN=H2BC17 PE=1 S	1	1	1	1		0	0	0	0		870110	720430	509750	903860
485	P07357	Complement component C8 alpha chain	C8A	sp|P07357|CO8A_HUMAN Complement component C8 alpha chain OS=Homo sapiens OX=9606 GN=C8A PE=1 SV=2	1	1	0	0		0	0	0	0		645600	1302400	0	0
486	P07919	Cytochrome b-c1 complex subunit 6, mitochondrial	UQCRH	sp|P07919|QCR6_HUMAN Cytochrome b-c1 complex subunit 6, mitochondrial OS=Homo sapiens OX=9606 GN=UQCRH PE=1 SV=2	1	1	2	1		0	0	0	0		571100	323180	2214200	412020
487	P08758	Annexin A5	ANXA5	sp|P08758|ANXA5_HUMAN Annexin A5 OS=Homo sapiens OX=9606 GN=ANXA5 PE=1 SV=2	1	0	1	1		0	0	0	0		70394	0	67965	45189
488	P09012	U1 small nuclear ribonucleoprotein A	SNRPA	sp|P09012|SNRPA_HUMAN U1 small nuclear ribonucleoprotein A OS=Homo sapiens OX=9606 GN=SNRPA PE=1 SV=3	1	1	1	1		0	0	0	0		322610	185430	267920	110590
489	P09543	2,3-cyclic-nucleotide 3-phosphodiesterase	CNP	sp|P09543|CN37_HUMAN 2,3-cyclic-nucleotide 3-phosphodiesterase OS=Homo sapiens OX=9606 GN=CNP PE=1 SV=2	1	1	0	1		0	0	0	0		108010	72618	0	73228
490	Q71UI9;P0C0S5;C0HJQ3;P0CN99;P0CN98;Q1DTG2	Histone H2A.V;Histone H2A.Z	H2AFV;H2AFZ	sp|Q71UI9|H2AV_HUMAN Histone H2A.V OS=Homo sapiens OX=9606 GN=H2AZ2 PE=1 SV=3;sp|P0C0S5|H2AZ_HUMAN Histone H2A.Z OS=Homo sapiens OX=9606 GN=H2AZ1 PE=1 SV=2	1	1	0	1		0	0	0	0		1712800	2194600	0	538510
491	P20671;Q9BTM1;Q99878;Q96KK5;P0C0S8;C0HKE8;C0HKE7;C0HKE1;C0HKE2;C0HKE3;C0HKE4;C0HKE5;C0HKE6;Q8CGP6;Q8BFU2;Q8CGP7;Q8CGP5;Q7L7L0;P04908;Q93077;P27661;P16104;Q96QV6;P04909;Q1E5N1;Q8IUE6	Histone H2A type 1-D;Histone H2A.J;Histone H2A type 1-J;Histone H2A type 1-H;Histone H2A type 1;Histone H2A type 3;Histone H2A type 1-K;Histone H2A type 1-F;Histone H2A type 1-B/E;Histone H2A type 1-C;Histone H2AX	HIST1H2AD;H2AFJ;HIST1H2AJ;HIST1H2AH;HIST1H2AG;Hist1h2ah;Hist3h2a;Hist1h2ak;Hist1h2af;HIST3H2A;HIST1H2AB;HIST1H2AC;H2afx;H2AFX	sp|P20671|H2A1D_HUMAN Histone H2A type 1-D OS=Homo sapiens OX=9606 GN=H2AC7 PE=1 SV=2;sp|Q9BTM1|H2AJ_HUMAN Histone H2A.J OS=Homo sapiens OX=9606 GN=H2AJ PE=1 SV=1;sp|Q99878|H2A1J_HUMAN Histone H2A type 1-J OS=Homo sapiens OX=9606 GN=H2AC14 PE=1 SV=3;sp|Q96	1	1	1	1		7394100	8276100	0	20961000		1928100	2622400	931120	4157900
492	P68431;P68433;P84243;Q71DI3;Q16695;P84244;Q6NXT2;P84228;Q5TEC6;Q1E225;P0CO05;P0CO04	Histone H3.1;Histone H3.3;Histone H3.2;Histone H3.1t;Histone H3.3C;Histone H3	HIST1H3A;Hist1h3a;H3F3A;HIST2H3A;HIST3H3;H3f3a;H3F3C;Hist1h3b;HIST2H3PS2	sp|P68431|H31_HUMAN Histone H3.1 OS=Homo sapiens OX=9606 GN=H3C1 PE=1 SV=2;sp|P68433|H31_MOUSE Histone H3.1 OS=Mus musculus OX=10090 GN=H3c1 PE=1 SV=2;sp|P84243|H33_HUMAN Histone H3.3 OS=Homo sapiens OX=9606 GN=H3-3A PE=1 SV=2;sp|Q71DI3|H32_HUMAN Histone H	1	1	1	1		0	0	0	0		2516200	1600600	1144700	2011300
493	P11279	Lysosome-associated membrane glycoprotein 1	LAMP1	sp|P11279|LAMP1_HUMAN Lysosome-associated membrane glycoprotein 1 OS=Homo sapiens OX=9606 GN=LAMP1 PE=1 SV=3	1	0	1	1		0	0	0	0		26252	0	44766	35080
494	P60891;P11908;P21108	Ribose-phosphate pyrophosphokinase 1;Ribose-phosphate pyrophosphokinase 2;Ribose-phosphate pyrophosphokinase 3	PRPS1;PRPS2;PRPS1L1	sp|P60891|PRPS1_HUMAN Ribose-phosphate pyrophosphokinase 1 OS=Homo sapiens OX=9606 GN=PRPS1 PE=1 SV=2;sp|P11908|PRPS2_HUMAN Ribose-phosphate pyrophosphokinase 2 OS=Homo sapiens OX=9606 GN=PRPS2 PE=1 SV=2;sp|P21108|PRPS3_HUMAN Ribose-phosphate pyrophosphoki	1	1	0	0		0	0	0	0		290630	128910	0	0
495	P13073	Cytochrome c oxidase subunit 4 isoform 1, mitochondrial	COX4I1	sp|P13073|COX41_HUMAN Cytochrome c oxidase subunit 4 isoform 1, mitochondrial OS=Homo sapiens OX=9606 GN=COX4I1 PE=1 SV=1	1	1	0	1		0	0	0	0		522720	336950	0	247300
496	P49591;P13642;Q6DRC0	Serine--tRNA ligase, cytoplasmic	SARS;sars	sp|P49591|SYSC_HUMAN Serine--tRNA ligase, cytoplasmic OS=Homo sapiens OX=9606 GN=SARS1 PE=1 SV=3;sp|P13642|SYSC_RABIT Serine--tRNA ligase, cytoplasmic OS=Oryctolagus cuniculus OX=9986 GN=SARS1 PE=1 SV=2;sp|Q6DRC0|SYSC_DANRE Serine--tRNA ligase, cytoplasmic	1	1	1	0		0	0	0	0		31661	10234	13643	0
497	P14406	Cytochrome c oxidase subunit 7A2, mitochondrial	COX7A2	sp|P14406|CX7A2_HUMAN Cytochrome c oxidase subunit 7A2, mitochondrial OS=Homo sapiens OX=9606 GN=COX7A2 PE=1 SV=1	1	0	0	0		0	0	0	0		608260	0	0	0
498	P14550;P50578	Alcohol dehydrogenase [NADP(+)]	AKR1A1	sp|P14550|AK1A1_HUMAN Aldo-keto reductase family 1 member A1 OS=Homo sapiens OX=9606 GN=AKR1A1 PE=1 SV=3;sp|P50578|AK1A1_PIG Aldo-keto reductase family 1 member A1 OS=Sus scrofa OX=9823 GN=AKR1A1 PE=1 SV=3	1	1	0	0		0	0	0	0		213370	112260	0	0
499	P17066;P48741	Heat shock 70 kDa protein 6;Putative heat shock 70 kDa protein 7	HSPA6;HSPA7	sp|P17066|HSP76_HUMAN Heat shock 70 kDa protein 6 OS=Homo sapiens OX=9606 GN=HSPA6 PE=1 SV=2;sp|P48741|HSP77_HUMAN Putative heat shock 70 kDa protein 7 OS=Homo sapiens OX=9606 GN=HSPA7 PE=5 SV=2	1	1	1	1		0	0	0	0		1982000	1359000	738030	728200
500	P20340;Q9NRW1;Q14964;P17608	Ras-related protein Rab-6A;Ras-related protein Rab-6B;Ras-related protein Rab-39A;GTP-binding protein ryh1	RAB6A;RAB6B;RAB39A;ryh1	sp|P20340|RAB6A_HUMAN Ras-related protein Rab-6A OS=Homo sapiens OX=9606 GN=RAB6A PE=1 SV=3;sp|Q9NRW1|RAB6B_HUMAN Ras-related protein Rab-6B OS=Homo sapiens OX=9606 GN=RAB6B PE=1 SV=1;sp|Q14964|RB39A_HUMAN Ras-related protein Rab-39A OS=Homo sapiens OX=960	1	1	0	0		0	0	0	0		1073200	737430	0	0
501	P20290	Transcription factor BTF3	BTF3	sp|P20290|BTF3_HUMAN Transcription factor BTF3 OS=Homo sapiens OX=9606 GN=BTF3 PE=1 SV=1	1	0	1	0		0	0	0	0		244430	0	424910	0
502	P22087	rRNA 2-O-methyltransferase fibrillarin	FBL	sp|P22087|FBRL_HUMAN rRNA 2-O-methyltransferase fibrillarin OS=Homo sapiens OX=9606 GN=FBL PE=1 SV=2	1	1	1	1		0	0	0	0		165760	71225	125700	151970
503	P22830;P22315	Ferrochelatase, mitochondrial	FECH;Fech	sp|P22830|HEMH_HUMAN Ferrochelatase, mitochondrial OS=Homo sapiens OX=9606 GN=FECH PE=1 SV=2;sp|P22315|HEMH_MOUSE Ferrochelatase, mitochondrial OS=Mus musculus OX=10090 GN=Fech PE=1 SV=2	1	0	1	2		0	0	0	0		56543	0	47436	86581
504	P26368;P26369	Splicing factor U2AF 65 kDa subunit	U2AF2;U2af2	sp|P26368|U2AF2_HUMAN Splicing factor U2AF 65 kDa subunit OS=Homo sapiens OX=9606 GN=U2AF2 PE=1 SV=4;sp|P26369|U2AF2_MOUSE Splicing factor U2AF 65 kDa subunit OS=Mus musculus OX=10090 GN=U2af2 PE=1 SV=3	1	0	0	0		0	0	0	0		197090	0	0	0
505	P28482;P27361	Mitogen-activated protein kinase 1;Mitogen-activated protein kinase 3	MAPK1;MAPK3	sp|P28482|MK01_HUMAN Mitogen-activated protein kinase 1 OS=Homo sapiens OX=9606 GN=MAPK1 PE=1 SV=3;sp|P27361|MK03_HUMAN Mitogen-activated protein kinase 3 OS=Homo sapiens OX=9606 GN=MAPK3 PE=1 SV=4	1	1	0	0		0	0	0	0		86495	36855	0	0
506	P28066	Proteasome subunit alpha type-5	PSMA5	sp|P28066|PSA5_HUMAN Proteasome subunit alpha type-5 OS=Homo sapiens OX=9606 GN=PSMA5 PE=1 SV=3	1	0	1	0		0	0	0	0		177690	0	66048	0
507	P28070	Proteasome subunit beta type-4	PSMB4	sp|P28070|PSB4_HUMAN Proteasome subunit beta type-4 OS=Homo sapiens OX=9606 GN=PSMB4 PE=1 SV=4	1	0	0	0		0	0	0	0		0	0	0	0
508	P28072	Proteasome subunit beta type-6	PSMB6	sp|P28072|PSB6_HUMAN Proteasome subunit beta type-6 OS=Homo sapiens OX=9606 GN=PSMB6 PE=1 SV=4	1	0	0	0		0	0	0	0		0	0	0	0
509	P28288	ATP-binding cassette sub-family D member 3	ABCD3	sp|P28288|ABCD3_HUMAN ATP-binding cassette sub-family D member 3 OS=Homo sapiens OX=9606 GN=ABCD3 PE=1 SV=1	1	0	1	2		0	0	0	0		44610	0	121400	80887
510	P29401	Transketolase	TKT	sp|P29401|TKT_HUMAN Transketolase OS=Homo sapiens OX=9606 GN=TKT PE=1 SV=3	1	1	1	1		0	0	0	0		121470	57079	68997	50442
511	P30049	ATP synthase subunit delta, mitochondrial	ATP5D	sp|P30049|ATPD_HUMAN ATP synthase subunit delta, mitochondrial OS=Homo sapiens OX=9606 GN=ATP5F1D PE=1 SV=2	1	1	1	1		0	0	0	0		732220	0	424910	593450
512	P30084	Enoyl-CoA hydratase, mitochondrial	ECHS1	sp|P30084|ECHM_HUMAN Enoyl-CoA hydratase, mitochondrial OS=Homo sapiens OX=9606 GN=ECHS1 PE=1 SV=4	1	0	0	0		0	0	0	0		0	0	0	0
513	P30086	Phosphatidylethanolamine-binding protein 1;Hippocampal cholinergic neurostimulating peptide	PEBP1	sp|P30086|PEBP1_HUMAN Phosphatidylethanolamine-binding protein 1 OS=Homo sapiens OX=9606 GN=PEBP1 PE=1 SV=3	1	1	1	1		0	0	0	0		251180	110610	95190	61004
514	P30405	Peptidyl-prolyl cis-trans isomerase F, mitochondrial	PPIF	sp|P30405|PPIF_HUMAN Peptidyl-prolyl cis-trans isomerase F, mitochondrial OS=Homo sapiens OX=9606 GN=PPIF PE=1 SV=1	1	1	1	1		0	0	0	0		268320	169540	147030	137950
515	P31153;Q00266	S-adenosylmethionine synthase isoform type-2;S-adenosylmethionine synthase isoform type-1	MAT2A;MAT1A	sp|P31153|METK2_HUMAN S-adenosylmethionine synthase isoform type-2 OS=Homo sapiens OX=9606 GN=MAT2A PE=1 SV=1;sp|Q00266|METK1_HUMAN S-adenosylmethionine synthase isoform type-1 OS=Homo sapiens OX=9606 GN=MAT1A PE=1 SV=2	1	1	0	0		0	0	0	0		161650	66753	0	0
516	P35080	Profilin-2	PFN2	sp|P35080|PROF2_HUMAN Profilin-2 OS=Homo sapiens OX=9606 GN=PFN2 PE=1 SV=3	1	1	0	0		0	0	0	0		253670	108470	0	0
517	P36776	Lon protease homolog, mitochondrial	LONP1	sp|P36776|LONM_HUMAN Lon protease homolog, mitochondrial OS=Homo sapiens OX=9606 GN=LONP1 PE=1 SV=2	1	0	0	0		0	0	0	0		18640	0	0	0
518	P37108	Signal recognition particle 14 kDa protein	SRP14	sp|P37108|SRP14_HUMAN Signal recognition particle 14 kDa protein OS=Homo sapiens OX=9606 GN=SRP14 PE=1 SV=2	1	1	0	0		0	0	0	0		518230	139370	0	0
519	P37837	Transaldolase	TALDO1	sp|P37837|TALDO_HUMAN Transaldolase OS=Homo sapiens OX=9606 GN=TALDO1 PE=1 SV=2	1	0	1	0		0	0	0	0		114280	0	36577	0
520	P38606	V-type proton ATPase catalytic subunit A	ATP6V1A	sp|P38606|VATA_HUMAN V-type proton ATPase catalytic subunit A OS=Homo sapiens OX=9606 GN=ATP6V1A PE=1 SV=2	1	1	1	0		0	0	0	0		39315	19443	20387	0
521	P62191;Q55BV5;Q90732;P40327	26S protease regulatory subunit 4;26S protease regulatory subunit 4 homolog	PSMC1;RPT2	sp|P62191|PRS4_HUMAN 26S proteasome regulatory subunit 4 OS=Homo sapiens OX=9606 GN=PSMC1 PE=1 SV=1;sp|Q55BV5|PRS4_DICDI 26S proteasome regulatory subunit 4 homolog OS=Dictyostelium discoideum OX=44689 GN=psmC1 PE=1 SV=1;sp|Q90732|PRS4_CHICK 26S proteasome	1	1	1	0		0	0	0	0		65061	29354	23726	0
522	P41567	Eukaryotic translation initiation factor 1	EIF1	sp|P41567|EIF1_HUMAN Eukaryotic translation initiation factor 1 OS=Homo sapiens OX=9606 GN=EIF1 PE=1 SV=1	1	0	0	0		0	0	0	0		1052900	0	0	0
523	P42766;Q98TF7	60S ribosomal protein L35	RPL35	sp|P42766|RL35_HUMAN 60S ribosomal protein L35 OS=Homo sapiens OX=9606 GN=RPL35 PE=1 SV=2;sp|Q98TF7|RL35_CHICK 60S ribosomal protein L35 OS=Gallus gallus OX=9031 GN=RPL35 PE=2 SV=3	1	1	1	1		0	0	0	0		1724500	777290	1062200	715150
524	P43307	Translocon-associated protein subunit alpha	SSR1	sp|P43307|SSRA_HUMAN Translocon-associated protein subunit alpha OS=Homo sapiens OX=9606 GN=SSR1 PE=1 SV=3	1	2	2	2		0	4720700	7254900	7363700		570300	770870	1132700	1208100
525	P45983;Q91Y86;P49185	Mitogen-activated protein kinase 8	MAPK8;Mapk8	sp|P45983|MK08_HUMAN Mitogen-activated protein kinase 8 OS=Homo sapiens OX=9606 GN=MAPK8 PE=1 SV=2;sp|Q91Y86|MK08_MOUSE Mitogen-activated protein kinase 8 OS=Mus musculus OX=10090 GN=Mapk8 PE=1 SV=1;sp|P49185|MK08_RAT Mitogen-activated protein kinase 8 OS=	1	0	0	0		0	0	0	0		70845	0	0	0
526	P47914	60S ribosomal protein L29	RPL29	sp|P47914|RL29_HUMAN 60S ribosomal protein L29 OS=Homo sapiens OX=9606 GN=RPL29 PE=1 SV=2	1	1	1	1		0	0	0	0		1763000	1076300	969950	626530
527	P49458	Signal recognition particle 9 kDa protein	SRP9	sp|P49458|SRP09_HUMAN Signal recognition particle 9 kDa protein OS=Homo sapiens OX=9606 GN=SRP9 PE=1 SV=2	1	1	1	1		0	0	0	0		1074600	0	452400	633800
528	P51398	28S ribosomal protein S29, mitochondrial	DAP3	sp|P51398|RT29_HUMAN 28S ribosomal protein S29, mitochondrial OS=Homo sapiens OX=9606 GN=DAP3 PE=1 SV=1	1	1	1	1		0	0	0	0		108300	101430	93433	70225
529	P51572	B-cell receptor-associated protein 31	BCAP31	sp|P51572|BAP31_HUMAN B-cell receptor-associated protein 31 OS=Homo sapiens OX=9606 GN=BCAP31 PE=1 SV=3	1	1	1	1		0	0	0	0		311950	121250	160660	133710
530	P51665	26S proteasome non-ATPase regulatory subunit 7	PSMD7	sp|P51665|PSMD7_HUMAN 26S proteasome non-ATPase regulatory subunit 7 OS=Homo sapiens OX=9606 GN=PSMD7 PE=1 SV=2	1	0	0	0		0	0	0	0		128140	0	0	0
531	P51991	Heterogeneous nuclear ribonucleoprotein A3	HNRNPA3	sp|P51991|ROA3_HUMAN Heterogeneous nuclear ribonucleoprotein A3 OS=Homo sapiens OX=9606 GN=HNRNPA3 PE=1 SV=2	1	1	0	1		0	0	0	0		90971	49453	0	39320
532	P52565	Rho GDP-dissociation inhibitor 1	ARHGDIA	sp|P52565|GDIR1_HUMAN Rho GDP-dissociation inhibitor 1 OS=Homo sapiens OX=9606 GN=ARHGDIA PE=1 SV=3	1	1	1	0		0	0	0	0		669350	311910	361020	0
533	P52907	F-actin-capping protein subunit alpha-1	CAPZA1	sp|P52907|CAZA1_HUMAN F-actin-capping protein subunit alpha-1 OS=Homo sapiens OX=9606 GN=CAPZA1 PE=1 SV=3	1	0	0	0		0	0	0	0		155030	0	0	0
534	P53618	Coatomer subunit beta	COPB1	sp|P53618|COPB_HUMAN Coatomer subunit beta OS=Homo sapiens OX=9606 GN=COPB1 PE=1 SV=3	1	0	4	5		0	0	13542000	15514000		47085	0	667830	689910
535	P61956;P55854;Q6EEV6	Small ubiquitin-related modifier 2;Small ubiquitin-related modifier 3;Small ubiquitin-related modifier 4	SUMO2;SUMO3;SUMO4	sp|P61956|SUMO2_HUMAN Small ubiquitin-related modifier 2 OS=Homo sapiens OX=9606 GN=SUMO2 PE=1 SV=3;sp|P55854|SUMO3_HUMAN Small ubiquitin-related modifier 3 OS=Homo sapiens OX=9606 GN=SUMO3 PE=1 SV=2;sp|Q6EEV6|SUMO4_HUMAN Small ubiquitin-related modifier 4	1	1	1	1		0	0	0	0		7469300	0	2902800	2033100
536	P58546	Myotrophin	MTPN	sp|P58546|MTPN_HUMAN Myotrophin OS=Homo sapiens OX=9606 GN=MTPN PE=1 SV=2	1	0	1	1		0	0	0	0		884090	0	430790	213690
537	P59045	NACHT, LRR and PYD domains-containing protein 11	NLRP11	sp|P59045|NAL11_HUMAN NACHT, LRR and PYD domains-containing protein 11 OS=Homo sapiens OX=9606 GN=NLRP11 PE=2 SV=2	1	1	0	1		0	0	0	0		84806	159910	0	0
538	P60602	Reactive oxygen species modulator 1	ROMO1	sp|P60602|ROMO1_HUMAN Reactive oxygen species modulator 1 OS=Homo sapiens OX=9606 GN=ROMO1 PE=1 SV=1	1	1	1	1		0	0	0	0		481510	397710	656650	409600
539	P60709;P60710;Q6S8J3;A5A3E0;P0CG38;P86700;Q562R1;P0CG39;Q9BYX7;Q8ILW9;Q8I4X0	Actin, cytoplasmic 1;Actin, cytoplasmic 1, N-terminally processed	ACTB;Actb	sp|P60709|ACTB_HUMAN Actin, cytoplasmic 1 OS=Homo sapiens OX=9606 GN=ACTB PE=1 SV=1;sp|P60710|ACTB_MOUSE Actin, cytoplasmic 1 OS=Mus musculus OX=10090 GN=Actb PE=1 SV=1	1	1	1	1		0	0	0	0		306490	221920	167760	124070
540	P61088;P61089;Q5JXB2	Ubiquitin-conjugating enzyme E2 N;Putative ubiquitin-conjugating enzyme E2 N-like	UBE2N;Ube2n;UBE2NL	sp|P61088|UBE2N_HUMAN Ubiquitin-conjugating enzyme E2 N OS=Homo sapiens OX=9606 GN=UBE2N PE=1 SV=1;sp|P61089|UBE2N_MOUSE Ubiquitin-conjugating enzyme E2 N OS=Mus musculus OX=10090 GN=Ube2n PE=1 SV=1;sp|Q5JXB2|UE2NL_HUMAN Putative ubiquitin-conjugating enzy	1	0	0	0		0	0	0	0		183920	0	0	0
541	P61165	Transmembrane protein 258	TMEM258	sp|P61165|TM258_HUMAN Transmembrane protein 258 OS=Homo sapiens OX=9606 GN=TMEM258 PE=1 SV=1	1	1	0	1		0	0	0	0		1249800	1239900	0	827830
542	P61221	ATP-binding cassette sub-family E member 1	ABCE1	sp|P61221|ABCE1_HUMAN ATP-binding cassette sub-family E member 1 OS=Homo sapiens OX=9606 GN=ABCE1 PE=1 SV=1	1	0	0	0		0	0	0	0		21779	0	0	0
543	P61513	60S ribosomal protein L37a	RPL37A	sp|P61513|RL37A_HUMAN 60S ribosomal protein L37a OS=Homo sapiens OX=9606 GN=RPL37A PE=1 SV=2	1	1	1	1		0	0	0	0		1227400	928190	649630	524280
544	P61970	Nuclear transport factor 2	NUTF2	sp|P61970|NTF2_HUMAN Nuclear transport factor 2 OS=Homo sapiens OX=9606 GN=NUTF2 PE=1 SV=1	1	0	0	1		0	0	0	0		302660	0	0	94928
545	Q969H8;P62248;Q9CPT4	Myeloid-derived growth factor	MYDGF;Mydgf	sp|Q969H8|MYDGF_HUMAN Myeloid-derived growth factor OS=Homo sapiens OX=9606 GN=MYDGF PE=1 SV=1;sp|P62248|MYDGF_BOVIN Myeloid-derived growth factor OS=Bos taurus OX=9913 GN=MYDGF PE=2 SV=1;sp|Q9CPT4|MYDGF_MOUSE Myeloid-derived growth factor OS=Mus musculus	1	0	0	0		0	0	0	0		357280	0	0	0
546	P62304	Small nuclear ribonucleoprotein E	SNRPE	sp|P62304|RUXE_HUMAN Small nuclear ribonucleoprotein E OS=Homo sapiens OX=9606 GN=SNRPE PE=1 SV=1	1	1	1	1		0	0	0	0		1945500	1138800	1764000	973240
547	P62306	Small nuclear ribonucleoprotein F	SNRPF	sp|P62306|RUXF_HUMAN Small nuclear ribonucleoprotein F OS=Homo sapiens OX=9606 GN=SNRPF PE=1 SV=1	1	1	1	0		0	0	0	0		355600	316340	0	0
548	P62333	26S protease regulatory subunit 10B	PSMC6	sp|P62333|PRS10_HUMAN 26S proteasome regulatory subunit 10B OS=Homo sapiens OX=9606 GN=PSMC6 PE=1 SV=1	1	0	1	0		0	0	0	0		170620	0	49020	0
549	P67775;P62714	Serine/threonine-protein phosphatase 2A catalytic subunit alpha isoform;Serine/threonine-protein phosphatase 2A catalytic subunit beta isoform	PPP2CA;PPP2CB	sp|P67775|PP2AA_HUMAN Serine/threonine-protein phosphatase 2A catalytic subunit alpha isoform OS=Homo sapiens OX=9606 GN=PPP2CA PE=1 SV=1;sp|P62714|PP2AB_HUMAN Serine/threonine-protein phosphatase 2A catalytic subunit beta isoform OS=Homo sapiens OX=9606 G	1	0	0	0		0	0	0	0		116010	0	0	0
550	P62834	Ras-related protein Rap-1A	RAP1A	sp|P62834|RAP1A_HUMAN Ras-related protein Rap-1A OS=Homo sapiens OX=9606 GN=RAP1A PE=1 SV=1	1	1	0	0		0	0	0	0		186320	185430	0	0
551	P62857	40S ribosomal protein S28	RPS28	sp|P62857|RS28_HUMAN 40S ribosomal protein S28 OS=Homo sapiens OX=9606 GN=RPS28 PE=1 SV=1	1	1	2	1		0	0	0	0		1856400	0	603140	476370
552	P62861	40S ribosomal protein S30	FAU	sp|P62861|RS30_HUMAN 40S ribosomal protein S30 OS=Homo sapiens OX=9606 GN=FAU PE=1 SV=1	1	1	1	1		0	0	0	0		1415400	463100	1084100	699540
553	P62873	Guanine nucleotide-binding protein G(I)/G(S)/G(T) subunit beta-1	GNB1	sp|P62873|GBB1_HUMAN Guanine nucleotide-binding protein G(I)/G(S)/G(T) subunit beta-1 OS=Homo sapiens OX=9606 GN=GNB1 PE=1 SV=3	1	1	1	0		0	0	0	0		225300	237980	112120	0
554	P62891;Q98TF5;Q59GN2	60S ribosomal protein L39;Putative 60S ribosomal protein L39-like 5	RPL39;RPL39P5	sp|P62891|RL39_HUMAN 60S ribosomal protein L39 OS=Homo sapiens OX=9606 GN=RPL39 PE=1 SV=2;sp|Q98TF5|RL39_CHICK 60S ribosomal protein L39 OS=Gallus gallus OX=9031 GN=RPL39 PE=3 SV=1;sp|Q59GN2|R39L5_HUMAN Putative 60S ribosomal protein L39-like 5 OS=Homo sap	1	1	1	1		0	0	0	0		4430700	2298700	4231300	2649400
555	P62899;Q9V597	60S ribosomal protein L31	RPL31;RpL31	sp|P62899|RL31_HUMAN 60S ribosomal protein L31 OS=Homo sapiens OX=9606 GN=RPL31 PE=1 SV=1;sp|Q9V597|RL31_DROME 60S ribosomal protein L31 OS=Drosophila melanogaster OX=7227 GN=RpL31 PE=1 SV=1	1	1	1	1		0	0	0	0		1066000	603360	450720	445020
556	P62910;Q76KA3	60S ribosomal protein L32	RPL32	sp|P62910|RL32_HUMAN 60S ribosomal protein L32 OS=Homo sapiens OX=9606 GN=RPL32 PE=1 SV=2;sp|Q76KA3|RL32_MACFA 60S ribosomal protein L32 OS=Macaca fascicularis OX=9541 GN=RPL32 PE=2 SV=3	1	1	1	0		5292000	0	4838500	0		975310	354990	944300	0
557	P62942	Peptidyl-prolyl cis-trans isomerase FKBP1A	FKBP1A	sp|P62942|FKB1A_HUMAN Peptidyl-prolyl cis-trans isomerase FKBP1A OS=Homo sapiens OX=9606 GN=FKBP1A PE=1 SV=2	1	1	1	1		0	0	0	0		760220	263300	344660	221140
558	P62979;P62983;P62982;P79781	Ubiquitin-40S ribosomal protein S27a;Ubiquitin;40S ribosomal protein S27a	RPS27A;Rps27a	sp|P62979|RS27A_HUMAN Ubiquitin-40S ribosomal protein S27a OS=Homo sapiens OX=9606 GN=RPS27A PE=1 SV=2;sp|P62983|RS27A_MOUSE Ubiquitin-40S ribosomal protein S27a OS=Mus musculus OX=10090 GN=Rps27a PE=1 SV=2;sp|P62982|RS27A_RAT Ubiquitin-40S ribosomal prote	1	1	1	1		0	0	0	0		804830	509900	336060	440090
559	P63167;Q96FJ2	Dynein light chain 1, cytoplasmic;Dynein light chain 2, cytoplasmic	DYNLL1;DYNLL2	sp|P63167|DYL1_HUMAN Dynein light chain 1, cytoplasmic OS=Homo sapiens OX=9606 GN=DYNLL1 PE=1 SV=1;sp|Q96FJ2|DYL2_HUMAN Dynein light chain 2, cytoplasmic OS=Homo sapiens OX=9606 GN=DYNLL2 PE=1 SV=1	1	1	1	1		0	0	0	0		2564300	987210	1080300	1293900
560	P67870	Casein kinase II subunit beta	CSNK2B	sp|P67870|CSK2B_HUMAN Casein kinase II subunit beta OS=Homo sapiens OX=9606 GN=CSNK2B PE=1 SV=1	1	0	0	1		0	0	0	0		148280	0	0	72945
561	P82650	28S ribosomal protein S22, mitochondrial	MRPS22	sp|P82650|RT22_HUMAN 28S ribosomal protein S22, mitochondrial OS=Homo sapiens OX=9606 GN=MRPS22 PE=1 SV=1	1	1	0	0		0	0	0	0		45898	34360	0	0
562	P82930;Q6FZP6	28S ribosomal protein S34, mitochondrial	MRPS34	sp|P82930|RT34_HUMAN 28S ribosomal protein S34, mitochondrial OS=Homo sapiens OX=9606 GN=MRPS34 PE=1 SV=2	1	2	3	3		0	0	2636000	2682800		190140	157610	405100	343080
563	Q9BRL6;Q01130	Serine/arginine-rich splicing factor 8;Serine/arginine-rich splicing factor 2	SRSF8;SRSF2	sp|Q9BRL6|SRSF8_HUMAN Serine/arginine-rich splicing factor 8 OS=Homo sapiens OX=9606 GN=SRSF8 PE=1 SV=1;sp|Q01130|SRSF2_HUMAN Serine/arginine-rich splicing factor 2 OS=Homo sapiens OX=9606 GN=SRSF2 PE=1 SV=4	1	0	1	1		0	0	0	0		1508200	0	462460	0
564	Q01650	Large neutral amino acids transporter small subunit 1	SLC7A5	sp|Q01650|LAT1_HUMAN Large neutral amino acids transporter small subunit 1 OS=Homo sapiens OX=9606 GN=SLC7A5 PE=1 SV=2	1	0	0	0		0	0	0	0		0	0	0	0
565	Q04637	Eukaryotic translation initiation factor 4 gamma 1	EIF4G1	sp|Q04637|IF4G1_HUMAN Eukaryotic translation initiation factor 4 gamma 1 OS=Homo sapiens OX=9606 GN=EIF4G1 PE=1 SV=4	1	0	0	0		0	0	0	0		0	0	0	0
566	Q05519	Serine/arginine-rich splicing factor 11	SRSF11	sp|Q05519|SRS11_HUMAN Serine/arginine-rich splicing factor 11 OS=Homo sapiens OX=9606 GN=SRSF11 PE=1 SV=1	1	0	1	0		0	0	0	0		174530	0	75573	0
567	Q07666;Q60749	KH domain-containing, RNA-binding, signal transduction-associated protein 1	KHDRBS1;Khdrbs1	sp|Q07666|KHDR1_HUMAN KH domain-containing, RNA-binding, signal transduction-associated protein 1 OS=Homo sapiens OX=9606 GN=KHDRBS1 PE=1 SV=1;sp|Q60749|KHDR1_MOUSE KH domain-containing, RNA-binding, signal transduction-associated protein 1 OS=Mus musculus	1	1	1	1		0	0	0	0		209140	133270	88410	120700
568	Q07955	Serine/arginine-rich splicing factor 1	SRSF1	sp|Q07955|SRSF1_HUMAN Serine/arginine-rich splicing factor 1 OS=Homo sapiens OX=9606 GN=SRSF1 PE=1 SV=2	1	1	0	0		0	0	0	0		110330	33685	0	0
569	Q12905	Interleukin enhancer-binding factor 2	ILF2	sp|Q12905|ILF2_HUMAN Interleukin enhancer-binding factor 2 OS=Homo sapiens OX=9606 GN=ILF2 PE=1 SV=2	1	0	0	0		0	0	0	0		172780	0	0	0
570	Q13015	Protein AF1q	MLLT11	sp|Q13015|AF1Q_HUMAN Protein AF1q OS=Homo sapiens OX=9606 GN=MLLT11 PE=1 SV=1	1	1	1	0		0	0	0	0		1264600	1201300	910730	0
571	Q13148	TAR DNA-binding protein 43	TARDBP	sp|Q13148|TADBP_HUMAN TAR DNA-binding protein 43 OS=Homo sapiens OX=9606 GN=TARDBP PE=1 SV=1	1	1	0	0		0	0	0	0		371990	304750	0	0
572	Q13185	Chromobox protein homolog 3	CBX3	sp|Q13185|CBX3_HUMAN Chromobox protein homolog 3 OS=Homo sapiens OX=9606 GN=CBX3 PE=1 SV=4	1	0	0	0		0	0	0	0		274810	0	0	0
573	Q13200	26S proteasome non-ATPase regulatory subunit 2	PSMD2	sp|Q13200|PSMD2_HUMAN 26S proteasome non-ATPase regulatory subunit 2 OS=Homo sapiens OX=9606 GN=PSMD2 PE=1 SV=3	1	1	0	0		0	0	0	0		39931	15897	0	0
574	Q13263	Transcription intermediary factor 1-beta	TRIM28	sp|Q13263|TIF1B_HUMAN Transcription intermediary factor 1-beta OS=Homo sapiens OX=9606 GN=TRIM28 PE=1 SV=5	1	1	0	1		0	0	0	0		61867	21871	0	0
575	Q13505	Metaxin-1	MTX1	sp|Q13505|MTX1_HUMAN Metaxin-1 OS=Homo sapiens OX=9606 GN=MTX1 PE=1 SV=3	1	1	0	0		0	0	0	0		29724	22819	0	0
576	Q13867	Bleomycin hydrolase	BLMH	sp|Q13867|BLMH_HUMAN Bleomycin hydrolase OS=Homo sapiens OX=9606 GN=BLMH PE=1 SV=1	1	0	0	0		0	0	0	0		62121	0	0	0
577	Q14444;Q60865	Caprin-1	CAPRIN1;Caprin1	sp|Q14444|CAPR1_HUMAN Caprin-1 OS=Homo sapiens OX=9606 GN=CAPRIN1 PE=1 SV=2;sp|Q60865|CAPR1_MOUSE Caprin-1 OS=Mus musculus OX=10090 GN=Caprin1 PE=1 SV=2	1	1	0	0		0	0	0	0		0	28129	0	0
578	Q15029	116 kDa U5 small nuclear ribonucleoprotein component	EFTUD2	sp|Q15029|U5S1_HUMAN 116 kDa U5 small nuclear ribonucleoprotein component OS=Homo sapiens OX=9606 GN=EFTUD2 PE=1 SV=1	1	0	1	0		0	0	0	0		32900	0	15984	0
579	Q15041	ADP-ribosylation factor-like protein 6-interacting protein 1	ARL6IP1	sp|Q15041|AR6P1_HUMAN ADP-ribosylation factor-like protein 6-interacting protein 1 OS=Homo sapiens OX=9606 GN=ARL6IP1 PE=1 SV=2	1	0	1	1		0	0	0	0		808460	0	645070	657570
580	Q15056;Q9WUK2	Eukaryotic translation initiation factor 4H	EIF4H;Eif4h	sp|Q15056|IF4H_HUMAN Eukaryotic translation initiation factor 4H OS=Homo sapiens OX=9606 GN=EIF4H PE=1 SV=5;sp|Q9WUK2|IF4H_MOUSE Eukaryotic translation initiation factor 4H OS=Mus musculus OX=10090 GN=Eif4h PE=1 SV=3	1	0	1	1		0	0	0	0		400090	0	181680	216400
581	Q15125	3-beta-hydroxysteroid-Delta(8),Delta(7)-isomerase	EBP	sp|Q15125|EBP_HUMAN 3-beta-hydroxysteroid-Delta(8),Delta(7)-isomerase OS=Homo sapiens OX=9606 GN=EBP PE=1 SV=3	1	1	1	1		0	0	0	0		659730	353770	479320	417620
582	Q15181	Inorganic pyrophosphatase	PPA1	sp|Q15181|IPYR_HUMAN Inorganic pyrophosphatase OS=Homo sapiens OX=9606 GN=PPA1 PE=1 SV=2	1	1	1	0		0	0	0	0		80910	35293	53748	0
583	Q15388	Mitochondrial import receptor subunit TOM20 homolog	TOMM20	sp|Q15388|TOM20_HUMAN Mitochondrial import receptor subunit TOM20 homolog OS=Homo sapiens OX=9606 GN=TOMM20 PE=1 SV=1	1	1	1	1		0	0	0	0		1526900	2296200	3035100	2422400
584	Q15637;Q64213	Splicing factor 1	SF1;Sf1	sp|Q15637|SF01_HUMAN Splicing factor 1 OS=Homo sapiens OX=9606 GN=SF1 PE=1 SV=4;sp|Q64213|SF01_MOUSE Splicing factor 1 OS=Mus musculus OX=10090 GN=Sf1 PE=1 SV=6	1	1	1	1		0	0	0	0		114940	59985	88235	102350
585	Q15758	Neutral amino acid transporter B(0)	SLC1A5	sp|Q15758|AAAT_HUMAN Neutral amino acid transporter B(0) OS=Homo sapiens OX=9606 GN=SLC1A5 PE=1 SV=2	1	1	1	1		0	0	0	0		198600	97618	118280	135090
586	Q58FF8	Putative heat shock protein HSP 90-beta 2	HSP90AB2P	sp|Q58FF8|H90B2_HUMAN Putative heat shock protein HSP 90-beta 2 OS=Homo sapiens OX=9606 GN=HSP90AB2P PE=1 SV=2	1	1	1	1		11847000	0	0	4225400		765610	236920	219390	252990
587	Q5JTV8	Torsin-1A-interacting protein 1	TOR1AIP1	sp|Q5JTV8|TOIP1_HUMAN Torsin-1A-interacting protein 1 OS=Homo sapiens OX=9606 GN=TOR1AIP1 PE=1 SV=2	1	1	0	0		0	0	0	0		126210	78700	0	0
588	Q5JTZ9	Alanine--tRNA ligase, mitochondrial	AARS2	sp|Q5JTZ9|SYAM_HUMAN Alanine--tRNA ligase, mitochondrial OS=Homo sapiens OX=9606 GN=AARS2 PE=1 SV=1	1	0	0	0		0	0	0	0		12170	0	0	0
589	Q9Y6H1;Q5T1J5	Coiled-coil-helix-coiled-coil-helix domain-containing protein 2;Putative coiled-coil-helix-coiled-coil-helix domain-containing protein CHCHD2P9, mitochondrial	CHCHD2;CHCHD2P9	sp|Q9Y6H1|CHCH2_HUMAN Coiled-coil-helix-coiled-coil-helix domain-containing protein 2 OS=Homo sapiens OX=9606 GN=CHCHD2 PE=1 SV=1;sp|Q5T1J5|CHCH9_HUMAN Putative coiled-coil-helix-coiled-coil-helix domain-containing protein CHCHD2P9, mitochondrial OS=Homo s	1	0	1	1		0	0	0	0		833810	0	282200	274770
590	Q9P2N5;Q5T8P6	RNA-binding protein 27;RNA-binding protein 26	RBM27;RBM26	sp|Q9P2N5|RBM27_HUMAN RNA-binding protein 27 OS=Homo sapiens OX=9606 GN=RBM27 PE=1 SV=2;sp|Q5T8P6|RBM26_HUMAN RNA-binding protein 26 OS=Homo sapiens OX=9606 GN=RBM26 PE=1 SV=3	1	0	0	0		0	0	0	0		14541	0	0	0
591	Q6P4A7	Sideroflexin-4	SFXN4	sp|Q6P4A7|SFXN4_HUMAN Sideroflexin-4 OS=Homo sapiens OX=9606 GN=SFXN4 PE=1 SV=1	1	0	0	0		0	0	0	0		0	0	0	0
592	Q6P5R6	60S ribosomal protein L22-like 1	RPL22L1	sp|Q6P5R6|RL22L_HUMAN 60S ribosomal protein L22-like 1 OS=Homo sapiens OX=9606 GN=RPL22L1 PE=1 SV=2	1	1	1	1		0	0	0	0		384410	421620	415000	0
593	Q7KZF4	Staphylococcal nuclease domain-containing protein 1	SND1	sp|Q7KZF4|SND1_HUMAN Staphylococcal nuclease domain-containing protein 1 OS=Homo sapiens OX=9606 GN=SND1 PE=1 SV=1	1	0	1	0		0	0	0	0		30793	0	12594	0
594	Q7Z4H3	HD domain-containing protein 2	HDDC2	sp|Q7Z4H3|HDDC2_HUMAN 5-deoxynucleotidase HDDC2 OS=Homo sapiens OX=9606 GN=HDDC2 PE=1 SV=1	1	0	0	0		0	0	0	0		134790	0	0	0
595	Q86TI2	Dipeptidyl peptidase 9	DPP9	sp|Q86TI2|DPP9_HUMAN Dipeptidyl peptidase 9 OS=Homo sapiens OX=9606 GN=DPP9 PE=1 SV=3	1	1	1	1		0	0	0	0		5049200	11725000	4736700	3933400
596	Q86U42	Polyadenylate-binding protein 2	PABPN1	sp|Q86U42|PABP2_HUMAN Polyadenylate-binding protein 2 OS=Homo sapiens OX=9606 GN=PABPN1 PE=1 SV=3	1	1	0	0		0	0	0	0		122480	476550	0	0
597	Q86V81	THO complex subunit 4	ALYREF	sp|Q86V81|THOC4_HUMAN THO complex subunit 4 OS=Homo sapiens OX=9606 GN=ALYREF PE=1 SV=3	1	1	1	1		0	0	0	0		516940	230280	249000	163050
598	Q86Y01	E3 ubiquitin-protein ligase DTX1	DTX1	sp|Q86Y01|DTX1_HUMAN E3 ubiquitin-protein ligase DTX1 OS=Homo sapiens OX=9606 GN=DTX1 PE=1 SV=1	1	1	1	1		0	0	0	0		38911	53323	29609	37810
599	Q8N163	Cell cycle and apoptosis regulator protein 2	CCAR2	sp|Q8N163|CCAR2_HUMAN Cell cycle and apoptosis regulator protein 2 OS=Homo sapiens OX=9606 GN=CCAR2 PE=1 SV=2	1	1	1	0		0	0	0	0		13266	10312	4492.7	0
600	Q8N4T8	Carbonyl reductase family member 4	CBR4	sp|Q8N4T8|CBR4_HUMAN Carbonyl reductase family member 4 OS=Homo sapiens OX=9606 GN=CBR4 PE=1 SV=3	1	0	0	0		0	0	0	0		190540	0	0	0
601	Q8N5G0	Small integral membrane protein 20	SMIM20	sp|Q8N5G0|SIM20_HUMAN Small integral membrane protein 20 OS=Homo sapiens OX=9606 GN=SMIM20 PE=1 SV=3	1	1	1	0		0	0	0	0		836280	941790	332210	0
602	Q8N5N7	39S ribosomal protein L50, mitochondrial	MRPL50	sp|Q8N5N7|RM50_HUMAN 39S ribosomal protein L50, mitochondrial OS=Homo sapiens OX=9606 GN=MRPL50 PE=1 SV=2	1	1	1	1		0	0	0	0		177280	186090	130180	135740
603	Q8NBM4	Ubiquitin-associated domain-containing protein 2	UBAC2	sp|Q8NBM4|UBAC2_HUMAN Ubiquitin-associated domain-containing protein 2 OS=Homo sapiens OX=9606 GN=UBAC2 PE=1 SV=1	1	0	1	1		0	0	0	0		53365	0	81521	97862
604	Q8NEY4	V-type proton ATPase subunit C 2	ATP6V1C2	sp|Q8NEY4|VATC2_HUMAN V-type proton ATPase subunit C 2 OS=Homo sapiens OX=9606 GN=ATP6V1C2 PE=1 SV=2	1	1	0	0		0	0	0	0		563630	314610	0	0
605	Q8NF86	Serine protease 33	PRSS33	sp|Q8NF86|PRS33_HUMAN Serine protease 33 OS=Homo sapiens OX=9606 GN=PRSS33 PE=1 SV=3	1	1	0	0		0	0	0	0		47273	95645	0	0
606	Q8TC12	Retinol dehydrogenase 11	RDH11	sp|Q8TC12|RDH11_HUMAN Retinol dehydrogenase 11 OS=Homo sapiens OX=9606 GN=RDH11 PE=1 SV=2	1	1	0	0		0	0	0	0		82350	63319	0	0
607	Q8WUK0	Phosphatidylglycerophosphatase and protein-tyrosine phosphatase 1	PTPMT1	sp|Q8WUK0|PTPM1_HUMAN Phosphatidylglycerophosphatase and protein-tyrosine phosphatase 1 OS=Homo sapiens OX=9606 GN=PTPMT1 PE=1 SV=1	1	1	0	0		0	0	0	0		0	0	0	0
608	Q8WWC4	Uncharacterized protein C2orf47, mitochondrial	C2orf47	sp|Q8WWC4|MAIP1_HUMAN m-AAA protease-interacting protein 1, mitochondrial OS=Homo sapiens OX=9606 GN=MAIP1 PE=1 SV=1	1	1	1	1		0	0	0	0		275570	255690	215510	193020
609	Q8WXF1	Paraspeckle component 1	PSPC1	sp|Q8WXF1|PSPC1_HUMAN Paraspeckle component 1 OS=Homo sapiens OX=9606 GN=PSPC1 PE=1 SV=1	1	0	0	0		0	0	0	0		60658	0	0	0
610	Q96C01	Protein FAM136A	FAM136A	sp|Q96C01|F136A_HUMAN Protein FAM136A OS=Homo sapiens OX=9606 GN=FAM136A PE=1 SV=1	1	1	1	1		0	0	0	0		315590	228280	143390	78663
611	Q96DA6	Mitochondrial import inner membrane translocase subunit TIM14	DNAJC19	sp|Q96DA6|TIM14_HUMAN Mitochondrial import inner membrane translocase subunit TIM14 OS=Homo sapiens OX=9606 GN=DNAJC19 PE=1 SV=3	1	1	1	0		0	0	0	0		260540	204550	116760	0
612	Q9H7S9;Q96F45	Zinc finger protein 703;Zinc finger protein 503	ZNF703;ZNF503	sp|Q9H7S9|ZN703_HUMAN Zinc finger protein 703 OS=Homo sapiens OX=9606 GN=ZNF703 PE=1 SV=1;sp|Q96F45|ZN503_HUMAN Zinc finger protein 503 OS=Homo sapiens OX=9606 GN=ZNF503 PE=1 SV=1	1	1	1	1		0	0	0	0		64304	42232	32060	29482
613	Q96K37	Solute carrier family 35 member E1	SLC35E1	sp|Q96K37|S35E1_HUMAN Solute carrier family 35 member E1 OS=Homo sapiens OX=9606 GN=SLC35E1 PE=1 SV=2	1	0	1	1		0	0	1783600	1518200		88898	0	173100	116330
614	Q96LL9	DnaJ homolog subfamily C member 30	DNAJC30	sp|Q96LL9|DJC30_HUMAN DnaJ homolog subfamily C member 30, mitochondrial OS=Homo sapiens OX=9606 GN=DNAJC30 PE=1 SV=3	1	1	0	0		0	0	0	0		59067	60553	0	0
615	Q99595;Q9Z0V8	Mitochondrial import inner membrane translocase subunit Tim17-A	TIMM17A;Timm17a	sp|Q99595|TI17A_HUMAN Mitochondrial import inner membrane translocase subunit Tim17-A OS=Homo sapiens OX=9606 GN=TIMM17A PE=1 SV=1;sp|Q9Z0V8|TI17A_MOUSE Mitochondrial import inner membrane translocase subunit Tim17-A OS=Mus musculus OX=10090 GN=Timm17a PE=	1	0	1	0		0	0	0	0		109520	0	139170	0
616	Q9BXP5;Q99MR6	Serrate RNA effector molecule homolog	SRRT;Srrt	sp|Q9BXP5|SRRT_HUMAN Serrate RNA effector molecule homolog OS=Homo sapiens OX=9606 GN=SRRT PE=1 SV=1;sp|Q99MR6|SRRT_MOUSE Serrate RNA effector molecule homolog OS=Mus musculus OX=10090 GN=Srrt PE=1 SV=1	1	1	1	0		0	0	0	0		111060	147370	207790	0
617	Q9BQB6	Vitamin K epoxide reductase complex subunit 1	VKORC1	sp|Q9BQB6|VKOR1_HUMAN Vitamin K epoxide reductase complex subunit 1 OS=Homo sapiens OX=9606 GN=VKORC1 PE=1 SV=1	1	1	1	1		0	0	0	0		770950	622730	543940	604850
618	Q9BS26	Endoplasmic reticulum resident protein 44	ERP44	sp|Q9BS26|ERP44_HUMAN Endoplasmic reticulum resident protein 44 OS=Homo sapiens OX=9606 GN=ERP44 PE=1 SV=1	1	1	2	3		0	0	7440900	7935400		32079	104840	351580	676490
619	Q9BWF3	RNA-binding protein 4	RBM4	sp|Q9BWF3|RBM4_HUMAN RNA-binding protein 4 OS=Homo sapiens OX=9606 GN=RBM4 PE=1 SV=1	1	1	0	0		0	0	0	0		50094	36769	0	0
620	Q9BX68	Histidine triad nucleotide-binding protein 2, mitochondrial	HINT2	sp|Q9BX68|HINT2_HUMAN Histidine triad nucleotide-binding protein 2, mitochondrial OS=Homo sapiens OX=9606 GN=HINT2 PE=1 SV=1	1	0	1	0		0	0	0	0		212970	0	108450	0
621	Q9BXS5	AP-1 complex subunit mu-1	AP1M1	sp|Q9BXS5|AP1M1_HUMAN AP-1 complex subunit mu-1 OS=Homo sapiens OX=9606 GN=AP1M1 PE=1 SV=3	1	0	0	0		0	0	0	0		0	0	0	0
622	Q9Y3S1;Q9BYP7	Serine/threonine-protein kinase WNK2;Serine/threonine-protein kinase WNK3	WNK2;WNK3	sp|Q9Y3S1|WNK2_HUMAN Serine/threonine-protein kinase WNK2 OS=Homo sapiens OX=9606 GN=WNK2 PE=1 SV=4;sp|Q9BYP7|WNK3_HUMAN Serine/threonine-protein kinase WNK3 OS=Homo sapiens OX=9606 GN=WNK3 PE=1 SV=3	1	1	1	0		0	0	0	0		170270	294400	219790	0
623	Q9C0C7	Activating molecule in BECN1-regulated autophagy protein 1	AMBRA1	sp|Q9C0C7|AMRA1_HUMAN Activating molecule in BECN1-regulated autophagy protein 1 OS=Homo sapiens OX=9606 GN=AMBRA1 PE=1 SV=2	1	1	0	0		0	0	0	0		8349.6	8873.5	0	0
624	Q9H3G5	Probable serine carboxypeptidase CPVL	CPVL	sp|Q9H3G5|CPVL_HUMAN Probable serine carboxypeptidase CPVL OS=Homo sapiens OX=9606 GN=CPVL PE=1 SV=2	1	2	4	4		0	1545000	6709900	24849000		29704	64548	1031500	1199100
625	Q9H444	Charged multivesicular body protein 4b	CHMP4B	sp|Q9H444|CHM4B_HUMAN Charged multivesicular body protein 4b OS=Homo sapiens OX=9606 GN=CHMP4B PE=1 SV=1	1	0	0	0		0	0	0	0		78741	0	0	0
626	Q9HCU5	Prolactin regulatory element-binding protein	PREB	sp|Q9HCU5|PREB_HUMAN Prolactin regulatory element-binding protein OS=Homo sapiens OX=9606 GN=PREB PE=1 SV=2	1	1	1	1		0	0	0	0		0	132490	71139	74414
627	Q9NQC3	Reticulon-4	RTN4	sp|Q9NQC3|RTN4_HUMAN Reticulon-4 OS=Homo sapiens OX=9606 GN=RTN4 PE=1 SV=2	1	0	0	1		0	0	0	0		50422	0	0	36104
628	Q9NRR5;Q9UMX0	Ubiquilin-4;Ubiquilin-1	UBQLN4;UBQLN1	sp|Q9NRR5|UBQL4_HUMAN Ubiquilin-4 OS=Homo sapiens OX=9606 GN=UBQLN4 PE=1 SV=2;sp|Q9UMX0|UBQL1_HUMAN Ubiquilin-1 OS=Homo sapiens OX=9606 GN=UBQLN1 PE=1 SV=2	1	0	1	0		0	0	0	0		219050	0	85535	0
629	Q9NTK5	Obg-like ATPase 1	OLA1	sp|Q9NTK5|OLA1_HUMAN Obg-like ATPase 1 OS=Homo sapiens OX=9606 GN=OLA1 PE=1 SV=2	1	0	0	0		0	0	0	0		34374	0	0	0
630	Q9NZ45	CDGSH iron-sulfur domain-containing protein 1	CISD1	sp|Q9NZ45|CISD1_HUMAN CDGSH iron-sulfur domain-containing protein 1 OS=Homo sapiens OX=9606 GN=CISD1 PE=1 SV=1	1	0	0	1		0	0	0	0		648420	0	0	253730
631	Q9P003	Protein cornichon homolog 4	CNIH4	sp|Q9P003|CNIH4_HUMAN Protein cornichon homolog 4 OS=Homo sapiens OX=9606 GN=CNIH4 PE=1 SV=1	1	1	1	1		0	0	0	0		1750300	1401600	1498400	739150
632	Q9P2R7	Succinyl-CoA ligase [ADP-forming] subunit beta, mitochondrial	SUCLA2	sp|Q9P2R7|SUCB1_HUMAN Succinate--CoA ligase [ADP-forming] subunit beta, mitochondrial OS=Homo sapiens OX=9606 GN=SUCLA2 PE=1 SV=3	1	2	0	0		0	0	0	0		65290	84063	0	0
633	Q9P2X0	Dolichol-phosphate mannosyltransferase subunit 3	DPM3	sp|Q9P2X0|DPM3_HUMAN Dolichol-phosphate mannosyltransferase subunit 3 OS=Homo sapiens OX=9606 GN=DPM3 PE=1 SV=2	1	1	1	1		0	0	0	0		370550	298670	222260	141650
634	Q9UBM7	7-dehydrocholesterol reductase	DHCR7	sp|Q9UBM7|DHCR7_HUMAN 7-dehydrocholesterol reductase OS=Homo sapiens OX=9606 GN=DHCR7 PE=1 SV=1	1	1	1	0		0	0	0	0		88090	71752	49850	0
635	Q9UG56	Phosphatidylserine decarboxylase proenzyme;Phosphatidylserine decarboxylase alpha chain;Phosphatidylserine decarboxylase beta chain	PISD	sp|Q9UG56|PISD_HUMAN Phosphatidylserine decarboxylase proenzyme, mitochondrial OS=Homo sapiens OX=9606 GN=PISD PE=1 SV=4	1	0	1	1		0	0	0	0		0	0	70211	64935
636	Q9UKX2	Myosin-2	MYH2	sp|Q9UKX2|MYH2_HUMAN Myosin-2 OS=Homo sapiens OX=9606 GN=MYH2 PE=1 SV=1	1	1	1	0		0	0	0	0		27360	26088	25027	0
637	Q9Y241	HIG1 domain family member 1A, mitochondrial	HIGD1A	sp|Q9Y241|HIG1A_HUMAN HIG1 domain family member 1A, mitochondrial OS=Homo sapiens OX=9606 GN=HIGD1A PE=1 SV=1	1	1	1	1		0	0	0	0		2796800	3028800	2864400	3148900
638	Q9Y265	RuvB-like 1	RUVBL1	sp|Q9Y265|RUVB1_HUMAN RuvB-like 1 OS=Homo sapiens OX=9606 GN=RUVBL1 PE=1 SV=1	1	3	2	3		0	0	0	0		88070	379520	247580	117770
639	Q9Y277	Voltage-dependent anion-selective channel protein 3	VDAC3	sp|Q9Y277|VDAC3_HUMAN Voltage-dependent anion-selective channel protein 3 OS=Homo sapiens OX=9606 GN=VDAC3 PE=1 SV=1	1	1	1	1		0	0	0	0		185560	148230	125460	132080
640	Q9Y285	Phenylalanine--tRNA ligase alpha subunit	FARSA	sp|Q9Y285|SYFA_HUMAN Phenylalanine--tRNA ligase alpha subunit OS=Homo sapiens OX=9606 GN=FARSA PE=1 SV=3	1	0	1	1		0	0	0	0		217060	0	178140	213440
641	Q9Y2X3	Nucleolar protein 58	NOP58	sp|Q9Y2X3|NOP58_HUMAN Nucleolar protein 58 OS=Homo sapiens OX=9606 GN=NOP58 PE=1 SV=1	1	0	0	0		0	0	0	0		36733	0	0	0
642	Q9Y383	Putative RNA-binding protein Luc7-like 2	LUC7L2	sp|Q9Y383|LC7L2_HUMAN Putative RNA-binding protein Luc7-like 2 OS=Homo sapiens OX=9606 GN=LUC7L2 PE=1 SV=2	1	0	0	0		0	0	0	0		79773	0	0	0
643	Q9Y4W6	AFG3-like protein 2	AFG3L2	sp|Q9Y4W6|AFG32_HUMAN AFG3-like protein 2 OS=Homo sapiens OX=9606 GN=AFG3L2 PE=1 SV=2	1	1	1	0		0	0	0	0		31661	38711	54953	0
644	Q9Y5A9;E7F1H9	YTH domain-containing family protein 2	YTHDF2;ythdf2	sp|Q9Y5A9|YTHD2_HUMAN YTH domain-containing family protein 2 OS=Homo sapiens OX=9606 GN=YTHDF2 PE=1 SV=2;sp|E7F1H9|YTHD2_DANRE YTH domain-containing family protein 2 OS=Danio rerio OX=7955 GN=ythdf2 PE=1 SV=1	1	2	0	1		0	0	0	0		222980	374920	0	427440
645	Q9Y5Y2	Cytosolic Fe-S cluster assembly factor NUBP2	NUBP2	sp|Q9Y5Y2|NUBP2_HUMAN Cytosolic Fe-S cluster assembly factor NUBP2 OS=Homo sapiens OX=9606 GN=NUBP2 PE=1 SV=1	1	1	0	0		0	0	0	0		173740	120360	0	0
646	Q9Y678	Coatomer subunit gamma-1	COPG1	sp|Q9Y678|COPG1_HUMAN Coatomer subunit gamma-1 OS=Homo sapiens OX=9606 GN=COPG1 PE=1 SV=1	1	0	3	2		0	0	6404300	7713000		10633	0	278120	157460
647	Q9Y6M9	NADH dehydrogenase [ubiquinone] 1 beta subcomplex subunit 9	NDUFB9	sp|Q9Y6M9|NDUB9_HUMAN NADH dehydrogenase [ubiquinone] 1 beta subcomplex subunit 9 OS=Homo sapiens OX=9606 GN=NDUFB9 PE=1 SV=3	1	2	1	0		0	0	0	0		126820	85015	111070	0
648	P54819;Q9WTP6;Q65C58;Q5PFK8;C3TLA2;A0A2S6PFJ2;A0A0K3HP30;B7UKF4;Q1L8L9	Adenylate kinase 2, mitochondrial;Adenylate kinase 2, mitochondrial, N-terminally processed;Adenylate kinase;Adenylate kinase 2, mitochondrial	AK2;Ak2;adk;ak2	sp|P54819|KAD2_HUMAN Adenylate kinase 2, mitochondrial OS=Homo sapiens OX=9606 GN=AK2 PE=1 SV=2;sp|Q9WTP6|KAD2_MOUSE Adenylate kinase 2, mitochondrial OS=Mus musculus OX=10090 GN=Ak2 PE=1 SV=5;tr|Q65C58|Q65C58_ECOLX Adenylate kinase (Fragment) OS=Escherich	0	0	1	0		0	0	0	0		0	0	240030	0
649	M0R2J8	NA	DCDC1	sp|M0R2J8|DCDC1_HUMAN Doublecortin domain-containing protein 1 OS=Homo sapiens OX=9606 GN=DCDC1 PE=1 SV=1	0	1	1	1		0	0	0	0		0	94762	70297	0
650	O00170	AH receptor-interacting protein	AIP	sp|O00170|AIP_HUMAN AH receptor-interacting protein OS=Homo sapiens OX=9606 GN=AIP PE=1 SV=2	0	0	5	6		0	0	8120300	9248700		0	0	1149800	1511400
651	O14734	Acyl-coenzyme A thioesterase 8	ACOT8	sp|O14734|ACOT8_HUMAN Acyl-coenzyme A thioesterase 8 OS=Homo sapiens OX=9606 GN=ACOT8 PE=1 SV=1	0	0	1	1		0	0	0	0		0	0	264300	282780
652	O15067	Phosphoribosylformylglycinamidine synthase	PFAS	sp|O15067|PUR4_HUMAN Phosphoribosylformylglycinamidine synthase OS=Homo sapiens OX=9606 GN=PFAS PE=1 SV=4	0	0	1	1		0	0	0	0		0	0	14519	4963.7
653	P14923	Junction plakoglobin	JUP	sp|P14923|PLAK_HUMAN Junction plakoglobin OS=Homo sapiens OX=9606 GN=JUP PE=1 SV=3	0	0	0	1		0	0	0	0		0	0	0	24752
654	P35637	RNA-binding protein FUS	FUS	sp|P35637|FUS_HUMAN RNA-binding protein FUS OS=Homo sapiens OX=9606 GN=FUS PE=1 SV=1	0	1	1	1		0	0	0	0		0	137860	186900	103520
655	P36969	Phospholipid hydroperoxide glutathione peroxidase, mitochondrial	GPX4	sp|P36969|GPX4_HUMAN Phospholipid hydroperoxide glutathione peroxidase OS=Homo sapiens OX=9606 GN=GPX4 PE=1 SV=3	0	1	1	1		0	0	0	0		0	504870	432340	494010
656	P61758	Prefoldin subunit 3	VBP1	sp|P61758|PFD3_HUMAN Prefoldin subunit 3 OS=Homo sapiens OX=9606 GN=VBP1 PE=1 SV=4	0	0	1	0		0	0	0	0		0	0	80555	0
657	Q04917	14-3-3 protein eta	YWHAH	sp|Q04917|1433F_HUMAN 14-3-3 protein eta OS=Homo sapiens OX=9606 GN=YWHAH PE=1 SV=4	0	0	1	1		0	0	0	0		0	0	127390	84261
658	Q0VGL1	Ragulator complex protein LAMTOR4;Ragulator complex protein LAMTOR4, N-terminally processed	LAMTOR4	sp|Q0VGL1|LTOR4_HUMAN Ragulator complex protein LAMTOR4 OS=Homo sapiens OX=9606 GN=LAMTOR4 PE=1 SV=1	0	1	0	0		0	0	0	0		0	860060	0	0
659	Q12907	Vesicular integral-membrane protein VIP36	LMAN2	sp|Q12907|LMAN2_HUMAN Vesicular integral-membrane protein VIP36 OS=Homo sapiens OX=9606 GN=LMAN2 PE=1 SV=1	0	0	1	1		0	0	0	0		0	0	84666	64623
660	Q13670	Putative postmeiotic segregation increased 2-like protein 11	PMS2P11	sp|Q13670|PM2PB_HUMAN Putative postmeiotic segregation increased 2-like protein 11 OS=Homo sapiens OX=9606 GN=PMS2P11 PE=5 SV=1	0	0	1	1		0	0	0	0		0	0	126890	127070
661	Q6P1L8	39S ribosomal protein L14, mitochondrial	MRPL14	sp|Q6P1L8|RM14_HUMAN 39S ribosomal protein L14, mitochondrial OS=Homo sapiens OX=9606 GN=MRPL14 PE=1 SV=1	0	0	2	2		0	0	1692200	2495600		0	0	332320	385490
662	Q6P1Q0	LETM1 domain-containing protein 1	LETMD1	sp|Q6P1Q0|LTMD1_HUMAN LETM1 domain-containing protein 1 OS=Homo sapiens OX=9606 GN=LETMD1 PE=1 SV=1	0	0	1	1		0	0	0	0		0	0	136130	137400
663	Q7Z736	Pleckstrin homology domain-containing family H member 3	PLEKHH3	sp|Q7Z736|PKHH3_HUMAN Pleckstrin homology domain-containing family H member 3 OS=Homo sapiens OX=9606 GN=PLEKHH3 PE=1 SV=2	0	0	1	1		0	0	0	0		0	0	15920	14876
664	Q86WA8	Lon protease homolog 2, peroxisomal	LONP2	sp|Q86WA8|LONP2_HUMAN Lon protease homolog 2, peroxisomal OS=Homo sapiens OX=9606 GN=LONP2 PE=1 SV=1	0	0	3	4		0	0	4909500	6462000		0	0	178000	323510
665	Q8IV08	Phospholipase D3	PLD3	sp|Q8IV08|PLD3_HUMAN 5-3 exonuclease PLD3 OS=Homo sapiens OX=9606 GN=PLD3 PE=1 SV=1	0	1	3	2		0	0	0	0		0	155870	1052100	618590
666	Q8NBT0	POC1 centriolar protein homolog A	POC1A	sp|Q8NBT0|POC1A_HUMAN POC1 centriolar protein homolog A OS=Homo sapiens OX=9606 GN=POC1A PE=1 SV=2	0	0	1	0		0	0	0	0		0	0	37037	0
667	Q8NDZ4	Deleted in autism protein 1	C3orf58	sp|Q8NDZ4|DIK2A_HUMAN Divergent protein kinase domain 2A OS=Homo sapiens OX=9606 GN=DIPK2A PE=1 SV=1	0	0	1	1		0	0	0	0		0	0	109040	123780
668	Q8WXW3	Progesterone-induced-blocking factor 1	PIBF1	sp|Q8WXW3|PIBF1_HUMAN Progesterone-induced-blocking factor 1 OS=Homo sapiens OX=9606 GN=PIBF1 PE=1 SV=2	0	0	2	3		0	0	678780	1178000		0	0	26534	36452
669	Q96BR5	Cytochrome c oxidase assembly factor 7	COA7	sp|Q96BR5|COA7_HUMAN Cytochrome c oxidase assembly factor 7 OS=Homo sapiens OX=9606 GN=COA7 PE=1 SV=2	0	0	5	4		0	0	6150100	5436900		0	0	1217700	817280
670	Q99615	DnaJ homolog subfamily C member 7	DNAJC7	sp|Q99615|DNJC7_HUMAN DnaJ homolog subfamily C member 7 OS=Homo sapiens OX=9606 GN=DNAJC7 PE=1 SV=2	0	1	0	0		0	0	0	0		0	36713	0	0
671	Q9BVV7	Mitochondrial import inner membrane translocase subunit Tim21	TIMM21	sp|Q9BVV7|TIM21_HUMAN Mitochondrial import inner membrane translocase subunit Tim21 OS=Homo sapiens OX=9606 GN=TIMM21 PE=1 SV=1	0	0	2	2		0	0	3453900	6011700		0	0	315930	436060
672	Q9H078	Caseinolytic peptidase B protein homolog	CLPB	sp|Q9H078|CLPB_HUMAN Caseinolytic peptidase B protein homolog OS=Homo sapiens OX=9606 GN=CLPB PE=1 SV=1	0	1	0	0		0	0	0	0		0	0	0	0
673	Q9H974	Queuine tRNA-ribosyltransferase subunit QTRTD1	QTRTD1	sp|Q9H974|QTRT2_HUMAN Queuine tRNA-ribosyltransferase accessory subunit 2 OS=Homo sapiens OX=9606 GN=QTRT2 PE=1 SV=1	0	0	1	1		0	0	0	0		0	0	53291	44548
674	Q9HBH5	Retinol dehydrogenase 14	RDH14	sp|Q9HBH5|RDH14_HUMAN Retinol dehydrogenase 14 OS=Homo sapiens OX=9606 GN=RDH14 PE=1 SV=1	0	1	1	0		0	0	0	0		0	11260	12627	0
675	Q9NP97	Dynein light chain roadblock-type 1	DYNLRB1	sp|Q9NP97|DLRB1_HUMAN Dynein light chain roadblock-type 1 OS=Homo sapiens OX=9606 GN=DYNLRB1 PE=1 SV=3	0	0	1	1		0	0	0	0		0	0	164320	161210
676	Q9NRP0	Oligosaccharyltransferase complex subunit OSTC	OSTC	sp|Q9NRP0|OSTC_HUMAN Oligosaccharyltransferase complex subunit OSTC OS=Homo sapiens OX=9606 GN=OSTC PE=1 SV=1	0	1	1	1		0	0	0	0		0	403450	854940	718460
677	Q9NS69	Mitochondrial import receptor subunit TOM22 homolog	TOMM22	sp|Q9NS69|TOM22_HUMAN Mitochondrial import receptor subunit TOM22 homolog OS=Homo sapiens OX=9606 GN=TOMM22 PE=1 SV=3	0	1	1	2		0	0	0	0		0	107050	737240	500190
678	Q9NZ32	Actin-related protein 10	ACTR10	sp|Q9NZ32|ARP10_HUMAN Actin-related protein 10 OS=Homo sapiens OX=9606 GN=ACTR10 PE=1 SV=1	0	0	2	3		0	0	5607700	6737400		0	0	165720	524050
679	Q9UJW0	Dynactin subunit 4	DCTN4	sp|Q9UJW0|DCTN4_HUMAN Dynactin subunit 4 OS=Homo sapiens OX=9606 GN=DCTN4 PE=1 SV=1	0	1	4	4		0	0	7976600	9559300		0	86883	853070	908900
680	Q9UNF1	Melanoma-associated antigen D2	MAGED2	sp|Q9UNF1|MAGD2_HUMAN Melanoma-associated antigen D2 OS=Homo sapiens OX=9606 GN=MAGED2 PE=1 SV=2	0	1	0	0		0	0	0	0		0	0	0	0
681	Q9Y3B4	Splicing factor 3B subunit 6	SF3B6	sp|Q9Y3B4|SF3B6_HUMAN Splicing factor 3B subunit 6 OS=Homo sapiens OX=9606 GN=SF3B6 PE=1 SV=1	0	0	1	0		0	0	0	0		0	0	203260	0
682	Q9Y4C2	TRPM8 channel-associated factor 1	TCAF1	sp|Q9Y4C2|TCAF1_HUMAN TRPM8 channel-associated factor 1 OS=Homo sapiens OX=9606 GN=TCAF1 PE=1 SV=3	0	0	1	1		0	0	0	0		0	0	22707	13827
