# Supplementary material for: A Bifunctional T3SS‐Effector Simultaneously Cleaves Host MAP Kinase and Inhibits PPM1A Phosphatase
Source: Adv Sci (Weinh). 2026 Mar 28;13(37):e09702. doi: 10.1002/advs.202509702 (PMC13325838; doi:10.1002/advs.202509702)
Supplement: Supplementary file 3 — Supporting File 3: advs75033‐sup‐0003‐Data.xlsx. [file ADVS-13-e09702-s002.xlsx]

## Sheet: Suppl Table_PPM1a
Supplementary Table: Average differences in deuterium exchange for various peptides of PPM1a in the presence and absence of NleD are tabulated.
			Deuterium labeling time (min)
S. No.	PPM1a Residue No.	Peptide Sequence	1	10	100
1	5-22	LDKPKMEKHNAQGQGNGL	-0.8785	-1.2868	-0.1274
2	10-24	MEKHNAQGQGNGLRY	-0.2562	-0.0515	-0.1067
3	11-26	EKHNAQGQGNGLRYGL	-0.6022	-0.4397	-0.8624
4	11-29	EKHNAQGQGNGLRYGLSSM	0.0647	-0.7174	-0.3372
5	22-29	LRYGLSSM	-0.2412	-0.3119	-0.6252
6	23-29	RYGLSSM	-0.0556	-0.2339	-0.4787
7	23-31	RYGLSSMQG	-0.1431	-0.4389	-0.6666
8	30-36	QGWRVEM	-0.4888	-0.5566	-0.3513
9	32-39	WRVEMEDA	-0.5712	-0.2698	-0.2334
10	32-41	WRVEMEDAHT	-0.7142	-0.2491	-0.3843
11	32-43	WRVEMEDAHTAV	-0.3599	-0.173	-0.2405
12	33-43	RVEMEDAHTAV	-0.3097	-0.1448	-0.2919
13	36-43	MEDAHTAV	0.0245	-0.0686	-0.3594
14	37-43	EDAHTAV	0.0007	-0.032	-0.2674
15	37-46	EDAHTAVIGL	0.0235	-0.4904	-0.2869
16	37-50	EDAHTAVIGLPSGL	-0.0834	-0.1901	-0.2998
17	38-50	DAHTAVIGLPSGL	-0.0969	-0.1499	-0.3013
18	37-52	EDAHTAVIGLPSGLES	-0.1691	-0.2352	-0.4172
19	38-52	DAHTAVIGLPSGLES	-0.1721	-0.2014	-0.3669
20	40-50	HTAVIGLPSGL	-0.1129	-0.2279	-0.2515
21	40-52	HTAVIGLPSGLES	-0.11	-0.1801	-0.2311
22	42-50	AVIGLPSGL	-0.1258	-0.2193	-0.1776
23	42-52	AVIGLPSGLES	-0.1247	-0.1768	-0.2092
24	44-50	IGLPSGL	-0.1308	-0.0478	-0.1967
25	44-52	IGLPSGLES	-0.2836	-0.1624	-0.2677
26	57-66	AVYDGHAGSQ	-0.7582	-0.3403	-0.3665
27	58-66	VYDGHAGSQ	-0.7294	-0.3966	-0.3954
28	59-66	YDGHAGSQ	-0.6843	-0.359	-0.3603
29	60-66	DGHAGSQ	-0.6288	-0.2793	-0.3219
30	59-68	YDGHAGSQVA	-1.044	-0.6761	-0.5401
31	67-73	VAKYCCE	-1.8189	-1.3857	-0.8314
32	73-84	EHLLDHITNNQD	-1.5327	-0.7513	-0.4363
33	74-83	HLLDHITNNQ	-1.3548	-0.7178	-0.551
34	73-85	EHLLDHITNNQDF	-1.7959	-0.9	-0.4689
35	74-84	HLLDHITNNQD	-1.6001	-0.8999	-0.6095
36	74-85	HLLDHITNNQDF	-1.632	-0.9167	-0.6974
37	73-90	EHLLDHITNNQDFKGSAG	-1.3297	-0.497	-0.4226
38	78-85	HITNNQDF	-0.5698	-0.1904	-0.2422
39	78-95	HITNNQDFKGSAGAPSVE	-0.8657	-0.3037	-0.623
40	84-95	DFKGSAGAPSVE	-0.4742	-0.1139	-0.3369
41	85-95	FKGSAGAPSVE	-0.4698	-0.1831	-0.1237
42	86-95	KGSAGAPSVE	-0.3141	-0.2947	-0.1076
43	86-105	KGSAGAPSVENVKNGIRTGF	-3.1058	-1.5045	-1.3384
44	92-105	PSVENVKNGIRTGF	-2.216	-1.5314	-0.9024
45	96-106	NVKNGIRTGFL	-2.6557	-1.8585	-1.3312
46	97-105	VKNGIRTGF	-2.141	-1.385	-1.0525
47	98-106	KNGIRTGFL	-2.1198	-1.6975	-1.2751
48	106-112	LEIDEHM	-1.1442	-0.7894	-0.5712
49	105-121	FLEIDEHMRVMSEKKHG	-1.2804	-0.5322	-0.5943
50	111-117	HMRVMSE	-0.3716	-0.3847	-0.0711
51	111-129	HMRVMSEKKHGADRSGSTA	-2.2248	-1.4505	-0.9871
52	118-133	KKHGADRSGSTAVGVL	-1.2325	-0.5922	-0.6216
53	125-138	SGSTAVGVLISPQH	-0.9163	-0.6677	-0.5113
54	130-141	VGVLISPQHTYF	-0.0423	-0.082	-0.139
55	132-141	VLISPQHTYF	-0.1416	-0.1382	-0.1653
56	133-141	LISPQHTYF	-0.311	-0.2291	-0.2936
57	134-140	ISPQHTY	0.0878	-0.0113	-0.0063
58	134-141	ISPQHTYF	-0.1072	-0.0453	-0.1156
59	135-141	SPQHTYF	-0.1357	-0.0488	-0.1653
60	136-148	PQHTYFINCGDSR	-1.1867	-0.8459	-0.876
61	140-151	YFINCGDSRGLL	-1.0397	-0.9025	-1.1565
62	141-151	FINCGDSRGLL	-1.1614	-1.1571	-1.3778
63	142-152	INCGDSRGLLC	-1.307	-1.1864	-0.9759
64	144-151	CGDSRGLL	-0.8884	-0.8166	-0.706
65	142-159	INCGDSRGLLCRNRKVHF	-1.2483	-1.0802	-1.2741
66	144-159	CGDSRGLLCRNRKVHF	-0.9905	-1.0385	-1.0422
67	153-159	RNRKVHF	-0.8702	-0.5714	-0.131
68	160-171	FTQDHKPSNPLE	-0.5223	-0.1435	-0.1717
69	160-173	FTQDHKPSNPLEKE	-1.2018	-0.2998	-0.2834
70	172-183	KERIQNAGGSVM	-1.5619	-0.8059	-0.5038
71	174-183	RIQNAGGSVM	-1.0051	-0.4984	-0.3373
72	182-191	VMIQRVNGSL	-1.7614	-1.316	-1.2386
73	183-191	MIQRVNGSL	-1.2447	-0.6583	-0.3607
74	184-190	IQRVNGS	-1.1171	-0.6101	-0.241
75	184-191	IQRVNGSL	-1.2546	-0.743	-0.2998
76	184-192	IQRVNGSLA	-1.1033	-0.6293	-0.3109
77	192-199	AVSRALGD	-1.0889	-0.8011	-0.5617
78	192-200	AVSRALGDF	-1.3651	-0.8822	-0.648
79	192-201	AVSRALGDFD	-1.7018	-0.7741	-0.7233
80	193-200	VSRALGDF	-1.5227	-0.7287	-0.5445
81	192-202	AVSRALGDFDY	-2.9098	-1.4277	-1.2714
82	194-200	SRALGDF	-1.5685	-0.8563	-0.6865
83	201-213	DYKCVHGKGPTEQ	-1.6911	-0.462	-0.342
84	202-213	YKCVHGKGPTEQ	-1.0594	-0.7315	-0.3022
85	202-214	YKCVHGKGPTEQL	-1.6742	-0.5077	-0.4839
86	214-223	LVSPEPEVHD	-1.3413	-0.5267	-0.5445
87	215-223	VSPEPEVHD	-0.9464	-0.5673	-0.4446
88	214-225	LVSPEPEVHDIE	-1.3377	-0.5938	-0.7841
89	216-223	SPEPEVHD	-1.1008	-0.6535	-0.4769
90	212-228	EQLVSPEPEVHDIERSE	-0.377	-0.1527	-0.3007
91	215-225	VSPEPEVHDIE	-1.0258	-0.7112	-0.6556
92	217-223	PEPEVHD	-0.9895	-0.6514	-0.4697
93	216-225	SPEPEVHDIE	-0.8524	-0.4027	-0.4184
94	217-225	PEPEVHDIE	-0.8222	-0.5007	-0.5074
95	214-229	LVSPEPEVHDIERSEE	-1.3632	-0.856	-0.8397
96	219-225	PEVHDIE	-0.7278	-0.3508	-0.3905
97	216-229	SPEPEVHDIERSEE	-1.3397	-0.8065	-0.7642
98	214-232	LVSPEPEVHDIERSEEDDQ	-1.7123	-1.0009	-1.3211
99	217-229	PEPEVHDIERSEE	-0.9749	-0.6302	-0.7181
100	215-232	VSPEPEVHDIERSEEDDQ	-1.5866	-0.8205	-0.7356
101	215-233	VSPEPEVHDIERSEEDDQF	-1.5069	-0.8064	-1.4438
102	216-232	SPEPEVHDIERSEEDDQ	-1.7907	-0.2761	-0.8433
103	224-233	IERSEEDDQF	-0.412	-0.1939	-0.5267
104	226-233	RSEEDDQF	-0.2015	-0.1934	-0.197
105	233-243	FIILACDGIWD	-0.4119	-0.1699	-0.1594
106	243-249	DVMGNEE	-0.4448	-0.1922	-0.2126
107	243-250	DVMGNEEL	-0.2953	-0.2207	-0.5273
108	259-265	EVTDDLE	-0.0877	0.0392	-0.0971
109	264-270	LEKVCNE	-0.0796	-0.0545	-0.0924
110	270-276	EVVDTCL	-0.0011	-0.0529	-0.0184
111	275-284	CLYKGSRDNM	-0.3895	-0.2684	-0.8077
112	276-284	LYKGSRDNM	-0.5467	-0.5923	-0.3783
113	277-284	YKGSRDNM	-0.4946	-0.6316	-0.4688
114	277-285	YKGSRDNMS	-0.6153	-0.5184	-0.5046
115	277-286	YKGSRDNMSV	-0.2874	-0.2629	-0.6365
116	279-295	GSRDNMSVILICFPNAP	-0.3191	-0.8459	-0.494
117	287-301	ILICFPNAPKVSPEA	-0.345	-0.245	-0.2151
118	289-301	ICFPNAPKVSPEA	-0.491	-0.1879	-0.2211
119	291-301	FPNAPKVSPEA	-0.5879	-0.2249	-0.183
120	292-301	PNAPKVSPEA	-0.5021	-0.4588	-0.1362
121	295-301	PKVSPEA	-0.1343	-0.0922	-0.0504
122	291-308	FPNAPKVSPEAVKKEAEL	-1.0861	-0.8489	-0.4748
123	292-308	PNAPKVSPEAVKKEAEL	-1.0533	-0.3086	-0.0347
124	294-308	APKVSPEAVKKEAEL	-0.8087	-0.3071	-0.3693
125	298-308	SPEAVKKEAEL	-0.7214	-0.0315	-0.0637
126	299-308	PEAVKKEAEL	-0.5606	-0.3148	-0.3564
127	302-308	VKKEAEL	-0.4372	-0.6599	-0.3588
128	304-317	KEAELDKYLECRVE	-0.9322	-0.215	-0.3341
129	315-330	RVEEIIKKQGEGVPDL	-0.4224	-0.2315	-0.405
130	317-330	EEIIKKQGEGVPDL	-0.854	-0.4887	-0.6313
131	315-333	RVEEIIKKQGEGVPDLVHV	-0.5359	-0.2752	-0.4123
132	318-331	EIIKKQGEGVPDLV	-0.8019	-0.4498	0.0221
133	319-330	IIKKQGEGVPDL	-0.6455	-0.1926	-0.3037
134	319-333	IIKKQGEGVPDLVHV	-0.7484	-0.072	-0.2591
135	321-333	KKQGEGVPDLVHV	-0.6725	-0.3624	-0.0053
136	319-336	IIKKQGEGVPDLVHVMRT	-1.0486	-0.0822	-0.3191
137	319-337	IIKKQGEGVPDLVHVMRTL	-0.6357	-0.2551	-0.2973
138	319-338	IIKKQGEGVPDLVHVMRTLA	-0.8802	-0.6103	-0.5222
139	321-339	KKQGEGVPDLVHVMRTLAS	-1.6116	-0.4192	-0.1747
140	328-337	PDLVHVMRTL	-0.4749	-0.3966	-0.1465
141	328-339	PDLVHVMRTLAS	-0.7588	-0.3857	-0.3363
142	331-338	VHVMRTLA	-0.4245	-0.2672	-0.3069
143	331-339	VHVMRTLAS	-0.5581	-0.2895	-0.2493
144	332-339	HVMRTLAS	-0.4015	-0.6564	-0.1803
145	334-351	MRTLASENIPSLPPGGEL	-0.0195	-0.06	-0.0684
146	337-350	LASENIPSLPPGGE	-0.6031	-0.1884	-0.1042
147	337-351	LASENIPSLPPGGEL	-0.4453	-0.1802	-0.2785
148	338-351	ASENIPSLPPGGEL	-0.5406	-0.1037	-0.2383
149	339-351	SENIPSLPPGGEL	-0.4678	-0.1109	-0.1767
150	343-351	PSLPPGGEL	-0.0842	-0.0635	-0.0464
151	352-359	ASKRNVIE	-0.4637	-0.379	-0.3404
152	352-360	ASKRNVIEA	-0.5254	-0.6003	-0.5024
153	352-361	ASKRNVIEAV	-0.4848	-0.4204	-0.4532
154	360-373	AVYNRLNPYKNDDT	-0.8338	-0.3893	-0.713
155	376-388	TSTDDMWHHHHHH	-0.2051	0.1594	-0.038
156	377-388	STDDMWHHHHHH	-0.301	-0.0033	-0.0701
157	379-388	DDMWHHHHHH	-0.5573	-0.385	-0.2184

## Sheet: Suppl Table_NleD
Supplementary Table: Average differences in deuterium exchange for various peptides of NleD in the presence and absence of PPM1a are tabulated.
			Deuterium labeling time (min)
S.No.	NleD Residue No.	Peptide Sequence	1	10	100
1	-14-0	GSSHHHHHHSQDPNS	-0.4635	-0.2464	-0.5044
2	-14-4	GSSHHHHHHSQDPNSMRPT	-0.8984	-0.5361	-0.9798
3	-14-6	GSSHHHHHHSQDPNSMRPTSL	-1.1838	-0.1612	-0.974
4	-14-7	GSSHHHHHHSQDPNSMRPTSLN	-1.4905	-0.3654	-0.9356
5	-7-6	HHSQDPNSMRPTSL	-0.2494	-0.0217	-0.1874
6	-5-4	SQDPNSMRPT	-0.2419	-0.2189	-0.3763
7	-5-6	SQDPNSMRPTSL	-0.4544	-0.3249	-0.4835
8	-5-7	SQDPNSMRPTSLN	-0.7094	-0.4614	-0.5927
9	-5-8	SQDPNSMRPTSLNL	-0.3843	-0.4908	-0.5311
10	7-13	NLVLHQS	-0.2265	-0.1745	-0.1719
11	8-14	LVLHQSS	-0.188	0.0263	-0.0738
12	7-19	NLVLHQSSTSSSM	-0.35	-0.1956	-0.3296
13	8-19	LVLHQSSTSSSM	-0.256	-0.076	-0.1222
14	7-22	NLVLHQSSTSSSMSDT	-0.6016	-0.1983	-0.4838
15	8-21	LVLHQSSTSSSMSD	-0.5459	-0.2183	-0.5282
16	7-23	NLVLHQSSTSSSMSDTD	-0.8134	-0.3591	-0.6223
17	8-22	LVLHQSSTSSSMSDT	-0.304	-0.1732	-0.2841
18	9-21	VLHQSSTSSSMSD	-0.3837	-0.3137	-0.2099
19	9-22	VLHQSSTSSSMSDT	-0.5419	-0.2971	-0.5778
20	7-26	NLVLHQSSTSSSMSDTDIES	-1.0153	-0.1372	-0.4924
21	9-25	VLHQSSTSSSMSDTDIE	-0.7308	-0.4495	-0.6792
22	8-27	LVLHQSSTSSSMSDTDIESL	-0.9704	-0.3197	-0.2699
23	9-26	VLHQSSTSSSMSDTDIES	-0.7751	-0.3576	-0.6089
24	9-27	VLHQSSTSSSMSDTDIESL	-0.8558	-0.2733	-0.6516
25	10-26	LHQSSTSSSMSDTDIES	-0.601	-0.2044	-0.6246
26	10-27	LHQSSTSSSMSDTDIESL	-0.6702	-0.3368	-0.7949
27	11-27	HQSSTSSSMSDTDIESL	-0.7335	-0.3154	-0.7173
28	13-27	SSTSSSMSDTDIESL	-0.4818	-0.3193	-0.5026
29	14-27	STSSSMSDTDIESL	-0.5863	-0.463	-0.5157
30	19-26	MSDTDIES	-0.275	-0.2076	-0.2976
31	19-27	MSDTDIESL	-0.3673	-0.2684	-0.3301
32	20-26	SDTDIES	-0.1663	-0.2291	-0.1756
33	21-27	DTDIESL	-0.3567	-0.167	-0.1701
34	26-32	SLVKASS	-0.4834	-0.526	-0.2918
35	27-34	LVKASSVQ	-0.3062	-0.4561	-0.287
36	27-35	LVKASSVQW	-0.4827	-0.2188	-0.5024
37	28-35	VKASSVQW	-0.4283	-0.2	-0.3428
38	26-42	SLVKASSVQWIKNNPQL	-0.5726	-0.2339	-0.6715
39	28-42	VKASSVQWIKNNPQL	-0.4796	-0.1931	-0.4756
40	27-44	LVKASSVQWIKNNPQLRF	-0.2254	-0.158	-0.1893
41	28-44	VKASSVQWIKNNPQLRF	-0.7293	-0.2892	-0.8033
42	31-42	SSVQWIKNNPQL	-0.4896	-0.4321	-0.5438
43	33-42	VQWIKNNPQL	-0.2789	-0.1048	-0.5397
44	33-44	VQWIKNNPQLRF	-0.1244	-0.1279	-0.4669
45	35-42	WIKNNPQL	-0.1347	-0.057	-0.3225
46	36-42	IKNNPQL	-0.1246	-0.115	-0.2444
47	43-52	RFQGTDHNIY	-0.2489	-0.1385	-0.3264
48	43-53	RFQGTDHNIYQ	-0.2082	-0.1365	-0.1883
49	43-54	RFQGTDHNIYQQ	-0.1827	-0.1549	-0.4487
50	43-57	RFQGTDHNIYQQIEA	-0.2517	-0.1708	-0.4926
51	43-58	RFQGTDHNIYQQIEAA	-0.1731	-0.0959	-0.427
52	45-56	QGTDHNIYQQIE	-0.3313	-0.2275	-0.4067
53	57-72	AALDKIGSTETGRVLL	-0.0657	-0.036	-0.1945
54	59-72	LDKIGSTETGRVLL	-0.0949	0.0347	0.1608
55	58-74	ALDKIGSTETGRVLLNA	-0.0744	0.0375	-0.2721
56	60-72	DKIGSTETGRVLL	-0.119	0.0405	-0.2131
57	60-73	DKIGSTETGRVLLN	-0.1216	0.0382	-0.1701
58	75-85	IESISRLKSET	-0.4284	-0.4346	-0.7452
59	76-85	ESISRLKSET	-0.4074	-0.5865	-0.5657
60	77-85	SISRLKSET	-0.3705	-0.6589	-0.496
61	82-90	KSETVVIHL	-0.1757	-0.2241	-0.5431
62	86-92	VVIHLNS	-0.1002	0.0342	-0.2774
63	86-95	VVIHLNSSRL	-0.3038	-0.2404	-0.4296
64	87-95	VIHLNSSRL	-0.2738	-0.136	-0.314
65	86-97	VVIHLNSSRLGV	-0.24	-0.1491	-0.3656
66	88-95	IHLNSSRL	-0.1239	0.0045	-0.1108
67	86-98	VVIHLNSSRLGVM	-0.1353	-0.0683	-0.3095
68	87-98	VIHLNSSRLGVM	-0.3887	-0.2433	-0.4236
69	91-98	NSSRLGVM	-0.2761	-0.2147	-0.3604
70	91-99	NSSRLGVMA	-0.3159	-0.2857	-0.2508
71	91-107	NSSRLGVMAHRDIDAEN	-0.7851	-0.4837	-0.9605
72	96-107	GVMAHRDIDAEN	-0.5124	-0.5534	-0.547
73	91-114	NSSRLGVMAHRDIDAENHRGTGSD	-1.3018	-0.7993	-1.7321
74	91-115	NSSRLGVMAHRDIDAENHRGTGSDF	-0.915	-0.5601	-1.1636
75	93-115	SRLGVMAHRDIDAENHRGTGSDF	-1.0628	-0.6229	-1.21
76	96-114	GVMAHRDIDAENHRGTGSD	-0.8517	-1.0102	-1.1138
77	96-115	GVMAHRDIDAENHRGTGSDF	-0.6415	-0.8379	-1.1538
78	98-115	MAHRDIDAENHRGTGSDF	-0.6953	-0.5202	-1.1312
79	100-115	HRDIDAENHRGTGSDF	-0.961	-1.7713	-1.197
80	108-115	HRGTGSDF	-0.1148	-0.2371	-0.4338
81	120-127	NAVEYPCG	-0.1424	-0.0692	-0.1731
82	120-128	NAVEYPCGE	-0.1027	-0.0233	-0.0577
83	120-129	NAVEYPCGEG	-0.3916	-0.1842	-0.3592
84	120-131	NAVEYPCGEGIS	-0.5477	-0.2178	-0.5406
85	120-132	NAVEYPCGEGISV	-0.6155	-0.2324	-0.5521
86	122-131	VEYPCGEGIS	-0.3427	-0.1212	-0.324
87	122-132	VEYPCGEGISV	-0.5031	-0.2111	-0.4481
88	123-131	EYPCGEGIS	-0.3521	-0.2784	-0.4208
89	125-131	PCGEGIS	-0.1184	-0.2215	-0.0994
90	125-132	PCGEGISV	-0.165	-0.0076	-0.1911
91	129-140	GISVVDFHATIV	-0.1972	0.0192	-0.2338
92	136-144	HATIVFHEL	0.016	0.0721	-0.3076
93	136-147	HATIVFHELLHV	0.0374	0.0716	-0.0083
94	138-145	TIVFHELL	-0.0082	0.0677	-0.0073
95	136-153	HATIVFHELLHVFHNLNG	-0.0706	0.0786	-0.2307
96	142-153	HELLHVFHNLNG	-0.1057	-0.0674	-0.2115
97	145-156	LHVFHNLNGERL	-0.294	-0.081	-0.4544
98	146-156	HVFHNLNGERL	-0.386	-0.2667	-0.5241
99	147-156	VFHNLNGERL	-0.2463	-0.22	-0.3834
100	154-172	ERLKVESSRPESQKYSPLL	-1.1296	-0.4721	-0.8986
101	157-172	KVESSRPESQKYSPLL	-0.4559	-0.1939	-0.4527
102	157-173	KVESSRPESQKYSPLLL	-0.9513	-0.4162	-0.9332
103	173-181	LEEARTVGL	-0.8227	-0.5835	-0.5517
104	173-183	LEEARTVGLGA	-1.1593	-0.7852	-0.8029
105	173-184	LEEARTVGLGAF	-1.1326	-0.7185	-0.6433
106	174-183	EEARTVGLGA	-0.9163	-0.5338	-0.658
107	175-183	EARTVGLGA	-0.6632	-0.4512	-0.5643
108	173-186	LEEARTVGLGAFSE	-1.7599	-0.7829	-0.8247
109	176-183	ARTVGLGA	-0.6828	-0.4759	-0.4975
110	176-184	ARTVGLGAF	-0.9221	-0.5139	-0.692
111	187-194	EVLSENKF	-0.4776	-0.3125	-0.4583
112	188-194	VLSENKF	-0.2511	-0.2965	-0.4339
113	185-200	SEEVLSENKFREEIGM	-0.642	-0.5237	-0.7471
114	188-197	VLSENKFREE	-0.5846	-0.4724	-0.6959
115	189-197	LSENKFREE	-0.4218	-0.3359	-0.4758
116	187-200	EVLSENKFREEIGM	-0.7902	-0.6998	-1.0078
117	188-200	VLSENKFREEIGM	-0.5733	-0.5681	-0.84
118	190-200	SENKFREEIGM	-0.2878	-0.2871	-0.6579
119	195-212	REEIGMPRRTSYPHDSAL	-0.8633	-0.5259	-0.7732
120	198-212	IGMPRRTSYPHDSAL	-0.6834	-0.3839	-0.5051
121	199-212	GMPRRTSYPHDSAL	-0.6722	-0.2786	-0.4609
122	201-212	PRRTSYPHDSAL	-0.6576	-0.3741	-0.4392
123	213-221	IHDDNTVSL	-0.3285	-0.0939	-0.1422
124	212-223	LIHDDNTVSLGF	-0.7914	-0.1746	-0.378
125	213-222	IHDDNTVSLG	-0.3205	-0.0812	-0.2111
126	213-223	IHDDNTVSLGF	-0.4161	-0.1863	-0.2432
127	213-228	IHDDNTVSLGFQQVRL	-1.384	-0.3643	-0.3971
128	213-232	IHDDNTVSLGFQQVRLHPLL	-1.9597	-0.7214	-0.7616
129	219-227	VSLGFQQVR	-0.3571	-0.1058	-0.3753
130	219-228	VSLGFQQVRL	-0.9051	-0.1422	-0.251
131	221-227	LGFQQVR	-0.2657	-0.163	-0.2655
132	218-232	TVSLGFQQVRLHPLL	-1.3667	-0.3129	-0.3656
133	222-228	GFQQVRL	-0.5543	-0.2909	-0.4052
134	219-232	VSLGFQQVRLHPLL	-1.2621	-0.3761	-0.434
135	220-232	SLGFQQVRLHPLL	-1.2397	-0.2681	-0.2009
136	221-231	LGFQQVRLHPL	-1.2023	-0.4643	-0.6888
137	221-232	LGFQQVRLHPLL	-1.3387	-0.593	-0.8421
138	222-232	GFQQVRLHPLL	-0.987	-0.2315	-0.444
139	224-232	QQVRLHPLL	-0.9583	-0.2364	-0.3218
140	225-232	QVRLHPLL	-0.5559	-0.1803	-0.275
141	226-232	VRLHPLL	-0.4678	-0.1906	-0.258
